# Supplementary material for: Comparative transcriptome analysis reveals key genes potentially related to organic acid and sugar accumulation in loquat
Source: PLoS One. 2021 Apr 29;16(4):e0238873. doi: 10.1371/journal.pone.0238873 (PMC8084190; doi:10.1371/journal.pone.0238873)
Supplement: S1 Table — (XLSX) [file pone.0238873.s002.xlsx]

## Sheet: Sheet1
genes	Primer
Actin-BF	GGATTTGCTGGTGATGATGC
Actin-BR	CCGTGCTCAATGGGATACTT
ALMT9 F	TCTATTATGTGCTGATGTG
ALMT9 R	AATGTTGATGTGGCTTAA
NAD-MDH F	CTGGTGTCTTCTATGATA
NAD-MDH R	TCTCTTCTGGATAAGTTC
NADP-ME2 F	GAATACCATCCGACAATA
NADP-ME2R	ACATTATCAACGAGAAGT
PEPC2 F	GTGGTTCTTGGTAATGTAA
PEPC2 R	GAAGTGTCATAGCAATCC
VHA-A F	TGAAGGAGGTGATAGACA
VHA-A R	ACTGCGGACATTATTATACT
VHP1 F	CATCTTCGTTGGTGTATT
VHP1 R	TTGCCTGTGTTATATGTG
NAD-SDH1 F	CCAAGAATTGTCATCGTA
NAD-SDH1 R	GTCATCTAAATCCTCCATT
FRK F	GTCTTATCACGGAACCAT
FRK R	ATCATAGGACAGAACTACAC
SPS1 F	TTATCTGGTGCCTTGAAT
SPS1 R	TAACTCCTCTGCTTCTATC
SS-C F	TTGATTGTTATAGCACTTGA
SS-C R	GCATAGCCGTTAATAGAG
NI F	GGATTATACGAGCATTACAC
NI R	CAGAGCCATCATTAGAGT
vAI F	GGCAGAACGATTATCAAC
vAI R	GCAGCATCCATATCTCTA
