# Supplementary material for: Comparative transcriptome analysis reveals key genes potentially related to organic acid and sugar accumulation in loquat
Source: PLoS One. 2021 Apr 29;16(4):e0238873. doi: 10.1371/journal.pone.0238873 (PMC8084190; doi:10.1371/journal.pone.0238873)
Supplement: S2 Table — (XLSX) [file pone.0238873.s003.xlsx]

## Sheet: Frsh weight
stage	frsh weight/g-1Fruit
JFZ65-1	32.36
JFZ65-2	34.62
JFZ65-3	29.86
JFZ95-1	54.21
JFZ95-2	58.36
JFZ95-3	55.91
JFZ125-1	65.05
JFZ125-2	69.79
JFZ125-3	63.59
BL65-1	29.56
BL65-2	27.81
BL65-3	31.27
BL95-1	45.68
BL95-2	48.18
BL95-3	46.68
BL125-1	54.25
BL125-2	50.32
BL125-3	49.45

## Sheet: TSS
stage	TSS (%)
JFZ65-1	4
JFZ65-2	3.9
JFZ65-3	4.3
JFZ95-1	5.8
JFZ95-2	5.7
JFZ95-3	5.5
JFZ125-1	7.2
JFZ125-2	7.4
JFZ125-3	7.6
BL65-1	5
BL65-2	5.8
BL65-3	5.6
BL95-1	10
BL95-2	10.5
BL95-3	10.3
BL125-1	11.6
BL125-2	11.4
BL125-3	11.9

## Sheet: TA
stage	TA(%)
JFZ65-1	0.5
JFZ65-2	0.491
JFZ65-3	0.52
JFZ95-1	1.75
JFZ95-2	1.83
JFZ95-3	1.62
JFZ125-1	0.83
JFZ125-2	0.79
JFZ125-3	0.84
BL65-1	0.492
BL65-2	0.512
BL65-3	0.523
BL95-1	0.96
BL95-2	1.082
BL95-3	1.18
BL125-1	0.2
BL125-2	0.31
BL125-3	0.28

## Sheet: Malic acid
stage	Malic acid (mg/g)
JFZ65-1	5.22
JFZ65-2	5.01
JFZ65-3	5.42
JFZ95-1	15.18
JFZ95-2	16.21
JFZ95-3	14.89
JFZ125-1	11.48
JFZ125-2	10.24
JFZ125-3	13.59
BL65-1	4.87
BL65-2	4.78
BL65-3	5.09
BL95-1	13.84
BL95-2	13.01
BL95-3	14.08
BL125-1	5
BL125-2	6.82
BL125-3	5.38

## Sheet: Starch
stage	starch(mg/g)
JFZ65-1	22.5
JFZ65-2	24.37
JFZ65-3	23.83
JFZ95-1	39.81
JFZ95-2	40.82
JFZ95-3	42.36
JFZ125-1	24.27
JFZ125-2	25.63
JFZ125-3	23.28
BL65-1	22.72
BL65-2	22.62
BL65-3	24.57
BL95-1	42.72
BL95-2	43.67
BL95-3	44.82
BL125-1	9.37
BL125-2	8.67
BL125-3	8.28

## Sheet: Fructos
stage	Fructos(mg/g)
JFZ65-1	27.35
JFZ65-2	26.82
JFZ65-3	28.54
JFZ95-1	47.2
JFZ95-2	49.3
JFZ95-3	47.5
JFZ125-1	59.08
JFZ125-2	61
JFZ125-3	58.6
BL65-1	36.3
BL65-2	38.4
BL65-3	33
BL95-1	48.4
BL95-2	45.4
BL95-3	50.4
BL125-1	71.7
BL125-2	77.5
BL125-3	75.3

## Sheet: Glucose
stage	Glucose(mg/g)
JFZ65-1	20.336
JFZ65-2	22.833
JFZ65-3	22.17
JFZ95-1	33.817
JFZ95-2	33.3
JFZ95-3	33.515
JFZ125-1	42.044
JFZ125-2	42.922
JFZ125-3	43.853
BL65-1	22.73
BL65-2	21.639
BL65-3	22.82
BL95-1	34.621
BL95-2	33.188
BL95-3	32.34
BL125-1	42.467
BL125-2	43.392
BL125-3	41.347

## Sheet: Sucrose
stage	Sucrose(mg/g)
JFZ65-1	10.513
JFZ65-2	12.969
JFZ65-3	14.365
JFZ95-1	27.425
JFZ95-2	28.766
JFZ95-3	26.178
JFZ125-1	16.895
JFZ125-2	16.838
JFZ125-3	18.8119
BL65-1	13.622
BL65-2	12.8974
BL65-3	12.45
BL95-1	25.295
BL95-2	29.177
BL95-3	26.914
BL125-1	10.817
BL125-2	10.6439
BL125-3	11.848
