# Supplementary material for: Comparative transcriptome analysis reveals key genes potentially related to organic acid and sugar accumulation in loquat
Source: PLoS One. 2021 Apr 29;16(4):e0238873. doi: 10.1371/journal.pone.0238873 (PMC8084190; doi:10.1371/journal.pone.0238873)
Supplement: S3 Table — (XLSX) [file pone.0238873.s004.xlsx]

## Sheet: JFZ65 -VS-JFZ95 
GeneID	JFZ7_count	JFZ8_count	JFZ7-1_rpkm	JFZ7-2_rpkm	JFZ7-3_rpkm	JFZ8-1_rpkm	JFZ8-2_rpkm	JFZ8-3_rpkm	JFZ7_rpkm	JFZ8_rpkm	log2 Ratio(JFZ8/JFZ7)	Pvalue	FDR	significant	Symbol	Description	Pathway	GO Component	GO Function	GO Process	JFZ7-3_count	JFZ8-1_count	JFZ8-2_count	JFZ8-3_count	JFZ9-1_count	JFZ9-2_count	JFZ9-3_count	BL7-1_count	BL7-2_count	BL7-3_count	BL8-1_count	BL8-2_count	BL8-3_count	BL9-1_count	BL9-2_count	BL9-3_count	Symbol	Description	Pathway	GO Component	GO Function	GO Process
Unigene0000001	125.333	54.6667	1.8799	2.1077	2.4764	0.6207	1.308	0.5962	2.15467	0.841633	-1.3562	0.00427181	0.0128388	yes	SNC1	PREDICTED: disease resistance protein RGA2-like [Pyrus x bretschneideri]	-	-	-	-	149	41	87	36	81	24	35	173	105	110	104	127	90	76	82	88	SNC1	PREDICTED: disease resistance protein RGA2-like [Pyrus x bretschneideri]	-	-	-	-
Unigene0000003	116.667	829.333	2.4704	1.5165	1.5688	9.5174	17.8011	7.7404	1.8519	11.6863	2.65774	7.2302e-11	1.33224e-09	yes	IQD1	PREDICTED: protein IQ-DOMAIN 1-like isoform X1 [Pyrus x bretschneideri]	-	-	-	-	365	44	76	22	86	108	15	309	142	158	41	54	100	47	38	29	SCPL31	PREDICTED: serine carboxypeptidase-like 31 [Malus domestica]	-	-	GO:0004180//carboxypeptidase activity;GO:0016787//hydrolase activity;GO:0070011//peptidase activity, acting on L-amino acid peptides;GO:0008238//exopeptidase activity;GO:0003824//catalytic activity;GO:0008233//peptidase activity	GO:0043170//macromolecule metabolic process;GO:0008152//metabolic process;GO:0044238//primary metabolic process;GO:0071704//organic substance metabolic process;GO:0019538//protein metabolic process
Unigene0000004	1732.33	854	22.4194	15.083	20.0816	8.4117	9.4739	7.6169	19.1947	8.50083	-1.17503	2.64858e-05	0.000151121	yes	ICR2	PREDICTED: interactor of constitutive active ROPs 2, chloroplastic-like isoform X2 [Pyrus x bretschneideri]	-	-	-	-	582	352	266	286	443	269	260	477	373	493	402	442	512	321	350	336	Smg9	PREDICTED: protein SMG9-like isoform X1 [Pyrus x bretschneideri]	-	-	-	-
Unigene0000005	216.333	47.3333	1.362	4.0132	6.5616	0.7205	1.2359	0.3941	3.97893	0.7835	-2.34438	0.000100501	0.00049504	yes	SCPL31	PREDICTED: serine carboxypeptidase-like 31 [Malus domestica]	-	-	GO:0004180//carboxypeptidase activity;GO:0016787//hydrolase activity;GO:0070011//peptidase activity, acting on L-amino acid peptides;GO:0008238//exopeptidase activity;GO:0003824//catalytic activity;GO:0008233//peptidase activity	GO:0043170//macromolecule metabolic process;GO:0008152//metabolic process;GO:0044238//primary metabolic process;GO:0071704//organic substance metabolic process;GO:0019538//protein metabolic process	102	22	43	19	89	20	24	66	30	37	23	52	60	22	31	28	-	PREDICTED: pre-mRNA-processing factor 39-like isoform X1 [Juglans regia]	-	-	-	-
Unigene0000008	1024.33	121	6.808	16.319	15.1122	1.4062	1.3856	1.2979	12.7464	1.36323	-3.22499	7.44323e-17	3.68018e-15	yes	At1g51890	PREDICTED: receptor-like protein kinase At3g21340 [Prunus mume]	-	GO:0044446//intracellular organelle part;GO:0005622//intracellular;GO:0044464//cell part;GO:0044424//intracellular part;GO:0043227//membrane-bounded organelle;GO:0005623//cell;GO:0044422//organelle part;GO:0043231//intracellular membrane-bounded organelle;GO:0043226//organelle;GO:0043229//intracellular organelle;GO:0031984//organelle subcompartment	-	-	1835	715	682	621	1836	627	471	1383	1020	1477	935	2036	2073	793	889	1085	Os12g0278800	PREDICTED: trichohyalin-like isoform X49 [Pyrus x bretschneideri]	-	-	-	-
Unigene0000009	571	301.333	9.7124	13.8137	11.4662	6.3168	4.7405	5.6146	11.6641	5.5573	-1.06962	0.000804042	0.00305605	yes	Smg9	PREDICTED: protein SMG9-like isoform X1 [Pyrus x bretschneideri]	-	-	-	-	131	12	25	11	199	18	12	171	69	68	25	48	33	18	18	9	-	PREDICTED: la-related protein 6A-like [Malus domestica]	-	-	-	-
Unigene0000011	291.667	104.667	13.7852	18.8969	18.1987	5.8326	5.6907	4.9253	16.9603	5.48287	-1.62916	1.10581e-05	6.93845e-05	yes	LUH	PREDICTED: transcriptional corepressor LEUNIG_HOMOLOG-like [Malus domestica]	-	-	-	-	51	14	34	27	32	23	16	49	24	48	33	40	45	26	27	26	-	PREDICTED: stigma-specific STIG1-like protein 1 [Nicotiana tabacum]	-	-	-	-
Unigene0000012	69.6667	28	3.175	2.84	5.4195	1.0647	2.0667	1.0059	3.8115	1.3791	-1.46663	0.00770358	0.0211328	yes	-	PREDICTED: pre-mRNA-processing factor 39-like isoform X1 [Juglans regia]	-	-	-	-	238	93	120	97	173	82	92	203	152	212	214	188	213	154	188	200	-	PREDICTED: uncharacterized protein LOC103434844 isoform X2 [Malus domestica]	-	-	-	-
Unigene0000016	79.6667	16	0.6697	0.7016	0.7029	0.1601	0.1287	0.0834	0.6914	0.124067	-2.47841	2.61893e-06	1.91646e-05	yes	At1g76280	PREDICTED: pentatricopeptide repeat-containing protein At1g76280 isoform X2 [Malus domestica]	-	-	-	-	82	20	24	14	89	7	22	59	50	73	25	111	136	43	48	28	CPC	PREDICTED: transcription factor CPC-like [Malus domestica]	-	-	-	-
Unigene0000019	9802.67	4682.67	465.675	466.895	382.781	193.233	170.582	202.689	438.45	188.835	-1.21529	6.13251e-07	5.18829e-06	yes	RPS16	PREDICTED: 40S ribosomal protein S16-like [Malus domestica]	ko03010//Ribosome//Translation//Genetic Information Processing	GO:0032991//macromolecular complex;GO:0044464//cell part;GO:0005622//intracellular;GO:1990904//ribonucleoprotein complex;GO:0030529//intracellular ribonucleoprotein complex;GO:0005623//cell;GO:0044424//intracellular part	-	GO:0071704//organic substance metabolic process;GO:0043170//macromolecule metabolic process;GO:0010467//gene expression;GO:0008152//metabolic process	916	1663	1688	1141	838	865	1091	801	532	615	1704	680	634	1072	1081	673	RDM3	PREDICTED: protein RNA-directed DNA methylation 3-like isoform X7 [Pyrus x bretschneideri]	-	-	-	-
Unigene0000020	717.333	206	21.1406	29.8898	31.0646	6.1834	7.0418	8.1981	27.365	7.1411	-1.93811	3.09518e-09	4.24576e-08	yes	At5g63260	PREDICTED: trichohyalin-like isoform X46 [Pyrus x bretschneideri]	-	-	-	-	15	0	0	2	0	4	2	10	3	6	3	0	8	0	0	0	-	--	-	-	-	-
Unigene0000021	1895.67	672.667	67.8835	68.4999	61.4407	21.8064	20.6564	20.719	65.9414	21.0606	-1.64664	4.37104e-10	7.01178e-09	yes	Os12g0278800	PREDICTED: trichohyalin-like isoform X49 [Pyrus x bretschneideri]	-	-	-	-	125	32	40	27	57	18	33	106	72	63	17	28	43	4	18	15	ACR4	PREDICTED: ACT domain-containing protein ACR4-like [Malus domestica]	-	-	-	-
Unigene0000031	46.6667	14.6667	3.9406	3.5053	2.7174	1.5232	0.5042	0.8332	3.38777	0.953533	-1.82898	0.00221997	0.00734472	yes	RGA2	PREDICTED: putative disease resistance RPP13-like protein 1 [Malus domestica]	-	-	-	-	166	35	32	48	238	52	29	107	90	141	77	179	188	60	79	104	DRT102	PREDICTED: DNA-damage-repair/toleration protein DRT102 [Fragaria vesca subsp. vesca] [Fragaria vesca]	-	-	-	-
Unigene0000032	188	55.6667	7.1123	8.649	10.6554	2.6433	2.625	1.7621	8.80557	2.34347	-1.90977	7.1166e-06	4.68187e-05	yes	RGA2	PREDICTED: putative disease resistance RPP13-like protein 1 [Pyrus x bretschneideri]	-	-	-	-	219	80	81	59	112	80	105	196	139	171	118	141	105	92	120	74	FLS2	PREDICTED: LRR receptor-like serine/threonine-protein kinase FLS2 isoform X2 [Malus domestica]	ko04626//Plant-pathogen interaction//Environmental adaptation//Organismal Systems	GO:0016020//membrane	GO:0016772//transferase activity, transferring phosphorus-containing groups;GO:0016740//transferase activity;GO:0016301//kinase activity;GO:0003824//catalytic activity	GO:0009987//cellular process;GO:0050896//response to stimulus
Unigene0000034	89.3333	16	1.4991	3.1121	4.1827	0.349	0.7221	0.35	2.9313	0.4737	-2.6295	1.23842e-05	7.69351e-05	yes	-	PREDICTED: la-related protein 6A-like [Malus domestica]	-	-	-	-	166	53	88	49	81	32	73	154	65	42	24	46	68	40	49	35	-	--	-	-	-	-
Unigene0000036	8.66667	342.667	0.1976	0.1493	0.0427	3.7501	8.4664	1.164	0.129867	4.46017	5.10199	2.09786e-11	4.23944e-10	yes	-	PREDICTED: uncharacterized protein LOC103933218 [Pyrus x bretschneideri]	-	-	-	-	1086	461	483	453	764	488	422	770	499	683	429	694	725	488	487	470	-	Initiation-control protein yabA [Anthurium amnicola]	-	-	-	-
Unigene0000037	193.333	39.6667	8.6182	5.8491	6.4474	1.2314	1.6305	0.9671	6.97157	1.27633	-2.44948	3.5226e-08	3.88192e-07	yes	-	--	-	-	-	-	233	75	80	43	115	41	67	193	140	147	81	106	108	55	72	55	-	hypothetical protein PRUPE_ppa025442mg, partial [Prunus persica]	-	-	-	-
Unigene0000039	42.6667	166.333	8.8106	3.0048	3.555	15.3552	15.2492	23.4256	5.12347	18.01	1.81361	0.000413486	0.00171847	yes	-	--	-	-	-	-	498	197	273	133	510	57	136	589	335	624	249	450	256	224	184	88	-	--	-	-	-	-
Unigene0000041	965.333	2594.33	14.4126	13.3415	12.5688	32.8934	38.5936	25.4223	13.441	32.3031	1.26504	4.0665e-06	2.83762e-05	yes	At1g14780	PREDICTED: MACPF domain-containing protein At1g14780-like [Pyrus x bretschneideri]	-	-	-	-	275	51	54	49	183	15	48	314	158	160	29	138	132	30	31	32	-	PREDICTED: probable LRR receptor-like serine/threonine-protein kinase At4g29180 [Prunus mume]	-	-	-	-
Unigene0000042	62	25	3.7725	2.6266	2.2824	0.5707	1.3764	1.204	2.89383	1.05037	-1.46209	0.00755766	0.0207983	yes	-	PREDICTED: stigma-specific STIG1-like protein 1 [Nicotiana tabacum]	-	-	-	-	71	8	14	3	26	16	4	17	18	12	34	18	23	9	8	12	At4g29180	PREDICTED: probable LRR receptor-like serine/threonine-protein kinase At4g29180 [Malus domestica]	-	-	GO:0097159//organic cyclic compound binding;GO:1901363//heterocyclic compound binding;GO:0016773//phosphotransferase activity, alcohol group as acceptor;GO:0003824//catalytic activity;GO:0016740//transferase activity;GO:0036094//small molecule binding;GO:0001883//purine nucleoside binding;GO:0032550//purine ribonucleoside binding;GO:0001882//nucleoside binding;GO:0004672//protein kinase activity;…	GO:0043170//macromolecule metabolic process;GO:0009987//cellular process;GO:0036211//protein modification process;GO:0019538//protein metabolic process;GO:0006464//cellular protein modification process;GO:0071704//organic substance metabolic process;GO:0044267//cellular protein metabolic process;GO:0044260//cellular macromolecule metabolic process;GO:0008152//metabolic process;GO:0006796//phospha…
Unigene0000045	240.667	103.333	3.4163	3.3278	3.1357	1.1161	1.4302	1.2735	3.29327	1.27327	-1.37098	0.000223346	0.00100208	yes	-	PREDICTED: uncharacterized protein LOC103434844 isoform X2 [Malus domestica]	-	-	-	-	2	11	19	8	14	4	1	3	1	6	1	20	8	9	1	2	-	PREDICTED: CASP-like protein 4A3 [Malus domestica]	-	-	-	-
Unigene0000050	83.6667	19.3333	3.6381	5.1788	4.0518	0.9002	1.0727	0.6893	4.28957	0.8874	-2.27318	8.56702e-06	5.52899e-05	yes	CPC	PREDICTED: transcription factor CPC-like [Malus domestica]	-	-	-	-	24138	17516	20384	17809	19905	15947	18690	36974	22148	40655	41545	31167	23806	39333	36696	47130	AHA10	PREDICTED: ATPase 10, plasma membrane-type [Malus domestica]	ko00190//Oxidative phosphorylation//Energy metabolism//Metabolism	GO:0030054//cell junction;GO:0044424//intracellular part;GO:0016020//membrane;GO:0044444//cytoplasmic part;GO:0043227//membrane-bounded organelle;GO:0005911//cell-cell junction;GO:0043229//intracellular organelle;GO:0044425//membrane part;GO:0005737//cytoplasm;GO:0043231//intracellular membrane-bounded organelle;GO:0043226//organelle;GO:0031224//intrinsic component of membrane;GO:0009536//plastid…	GO:0015399//primary active transmembrane transporter activity;GO:0043167//ion binding;GO:0036094//small molecule binding;GO:0015075//ion transmembrane transporter activity;GO:0022857//transmembrane transporter activity;GO:0016818//hydrolase activity, acting on acid anhydrides, in phosphorus-containing anhydrides;GO:0022804//active transmembrane transporter activity;GO:1901363//heterocyclic compou…	GO:0044249//cellular biosynthetic process;GO:0006812//cation transport;GO:0009698//phenylpropanoid metabolic process;GO:0044550//secondary metabolite biosynthetic process;GO:0044710//single-organism metabolic process;GO:1901135//carbohydrate derivative metabolic process;GO:0046390//ribose phosphate biosynthetic process;GO:0009165//nucleotide biosynthetic process;GO:0019637//organophosphate metabo…
Unigene0000051	217	116.333	8.5817	14.298	17.0975	7	6.3589	6.0549	13.3257	6.47127	-1.04209	0.0097153	0.025738	yes	-	PREDICTED: probable E3 ubiquitin ligase SUD1 [Gossypium arboreum]	-	-	-	-	17	2	0	1	5	0	0	6	5	11	8	4	16	0	0	4	SAC1	PREDICTED: probable LRR receptor-like serine/threonine-protein kinase At1g06840 isoform X1 [Pyrus x bretschneideri]	-	-	-	-
Unigene0000052	232.667	1209	1.5134	2.1859	2.3193	6.9533	10.822	10.6242	2.0062	9.4665	2.23837	7.94616e-12	1.741e-10	yes	ACA12	PREDICTED: putative calcium-transporting ATPase 13, plasma membrane-type [Pyrus x bretschneideri]	-	-	-	-	246	72	109	67	137	55	73	177	126	133	105	103	91	82	96	68	At4g21770	PREDICTED: RNA pseudouridine synthase 6, chloroplastic-like [Malus domestica]	-	-	-	-
Unigene0000055	667.667	1497.33	6.8861	6.9528	11.0284	18.2376	18.3839	13.6886	8.2891	16.77	1.0166	0.000744082	0.00285956	yes	RDM3	PREDICTED: protein RNA-directed DNA methylation 3-like isoform X7 [Pyrus x bretschneideri]	-	-	-	-	19	2	4	0	6	0	2	4	9	10	8	4	5	2	6	0	At4g21770	PREDICTED: RNA pseudouridine synthase 6, chloroplastic-like [Malus domestica]	-	-	GO:0016853//isomerase activity;GO:0003676//nucleic acid binding;GO:0097159//organic cyclic compound binding;GO:0003824//catalytic activity;GO:0005488//binding;GO:0016866//intramolecular transferase activity;GO:1901363//heterocyclic compound binding	GO:0044260//cellular macromolecule metabolic process;GO:0044238//primary metabolic process;GO:1901360//organic cyclic compound metabolic process;GO:0046483//heterocycle metabolic process;GO:0090304//nucleic acid metabolic process;GO:0034641//cellular nitrogen compound metabolic process;GO:0006807//nitrogen compound metabolic process;GO:0016070//RNA metabolic process;GO:0009987//cellular process;G…
Unigene0000056	54.3333	7303.33	0.9189	1.1914	0.8095	126.478	95.0843	132.921	0.973267	118.161	6.92371	2.67765e-86	2.97881e-82	yes	EP1	PREDICTED: epidermis-specific secreted glycoprotein EP1-like [Pyrus x bretschneideri]	-	-	-	-	75	36	32	21	92	16	26	68	48	65	26	47	51	38	27	17	LUH	PREDICTED: transcriptional corepressor LEUNIG_HOMOLOG-like [Pyrus x bretschneideri]	-	-	-	-
Unigene0000058	515.333	50.6667	5.3973	21.0272	18.5652	0.7464	2.2494	0.9855	14.9966	1.3271	-3.49828	1.25928e-09	1.85245e-08	yes	-	PREDICTED: uncharacterized protein LOC103417540 [Malus domestica]	-	GO:0043227//membrane-bounded organelle;GO:0009579//thylakoid;GO:0009536//plastid;GO:0031984//organelle subcompartment;GO:0005623//cell;GO:0009528//plastid inner membrane;GO:0043229//intracellular organelle;GO:0043231//intracellular membrane-bounded organelle;GO:0016020//membrane;GO:0043226//organelle;GO:0044464//cell part;GO:0044446//intracellular organelle part;GO:0031967//organelle envelope;GO:…	-	GO:0065003//macromolecular complex assembly;GO:0044085//cellular component biogenesis;GO:1901566//organonitrogen compound biosynthetic process;GO:0044281//small molecule metabolic process;GO:0006461//protein complex assembly;GO:0016070//RNA metabolic process;GO:0034622//cellular macromolecular complex assembly;GO:0009058//biosynthetic process;GO:0061024//membrane organization;GO:0043623//cellular…	1410	875	595	654	1137	1014	636	1137	846	604	1281	1045	1280	485	753	623	TY3B-G	PREDICTED: retrovirus-related Pol polyprotein from transposon 297 [Fragaria vesca subsp. vesca] [Fragaria vesca]	-	-	-	-
Unigene0000059	48	7.33333	0.6384	1.5677	2.2138	0.109	0.4059	0.0894	1.4733	0.201433	-2.87068	0.000173103	0.000799969	yes	At1g04910	O-fucosyltransferase family protein isoform 1 [Theobroma cacao]	-	-	GO:0003824//catalytic activity;GO:0016740//transferase activity	-	1234	353	379	303	965	382	338	720	627	520	372	885	878	302	326	295	GCR1	PREDICTED: G-protein coupled receptor 1 [Fragaria vesca subsp. vesca] [Fragaria vesca]	-	GO:0043231//intracellular membrane-bounded organelle;GO:0043229//intracellular organelle;GO:0005886//plasma membrane;GO:0071944//cell periphery;GO:0005623//cell;GO:0005622//intracellular;GO:0016021//integral component of membrane;GO:0043226//organelle;GO:0031224//intrinsic component of membrane;GO:0044464//cell part;GO:0016020//membrane;GO:0044424//intracellular part;GO:0043227//membrane-bounded …	GO:0038023//signaling receptor activity;GO:0004871//signal transducer activity;GO:0099600//transmembrane receptor activity;GO:0060089//molecular transducer activity;GO:0004888//transmembrane signaling receptor activity;GO:0004872//receptor activity	GO:0050794//regulation of cellular process;GO:0061458//reproductive system development;GO:0009966//regulation of signal transduction;GO:0071704//organic substance metabolic process;GO:0007154//cell communication;GO:0001101//response to acid chemical;GO:0042221//response to chemical;GO:0009072//aromatic amino acid family metabolic process;GO:0009628//response to abiotic stimulus;GO:0071370//cellul…
Unigene0000061	49	0.666667	0.1793	0.8367	2.122	0	0	0.0419	1.046	0.0139667	-6.22675	3.96545e-07	3.497e-06	yes	-	--	-	-	-	-	122	23	10	18	19	16	19	51	46	0	0	0	0	0	0	0	-	--	-	-	-	-
Unigene0000063	12	0.666667	0.1899	1.119	0.8897	0	0	0.1182	0.732867	0.0394	-4.21728	0.00162168	0.00561974	yes	-	--	-	-	-	-	205	38	48	21	184	54	33	280	166	272	37	173	188	45	27	37	TBL5	PREDICTED: protein trichome birefringence-like 5 [Pyrus x bretschneideri]	-	-	-	-
Unigene0000064	95.6667	33	2.093	3.2305	3.8918	0.9075	1.1265	0.8376	3.07177	0.9572	-1.68218	0.00051864	0.00209106	yes	ACR4	PREDICTED: ACT domain-containing protein ACR4-like [Malus domestica]	-	-	-	-	0	5	10	6	8	6	10	3	0	0	7	0	4	2	1	2	At4g08850	PREDICTED: MDIS1-interacting receptor like kinase 2-like isoform X2 [Malus domestica]	-	-	-	-
Unigene0000065	130.667	4	0.171	5.5214	2.4238	0	0.145	0.0798	2.7054	0.0749333	-5.17409	2.94698e-06	2.12886e-05	yes	CS66	dehydrin 3 [Eriobotrya japonica]	-	-	-	-	196	63	73	28	188	16	30	211	117	179	30	52	49	43	25	17	ASK20	PREDICTED: SKP1-like protein 21 isoform X2 [Malus domestica]	-	-	-	-
Unigene0000066	1	67.6667	0.0749	0	0	0.8101	2.6252	0.9561	0.0249667	1.4638	5.87357	1.15311e-09	1.71044e-08	yes	GDPDL2	PREDICTED: rust resistance kinase Lr10-like [Pyrus x bretschneideri]	-	-	-	-	83	18	25	8	58	2	21	69	44	23	5	45	23	6	5	10	-	PREDICTED: uncharacterized protein LOC103941414 [Pyrus x bretschneideri]	-	-	-	-
Unigene0000067	266.667	64	20.3321	8.9549	2.6464	1.3086	4.1039	1.2808	10.6445	2.2311	-2.25428	0.000837671	0.00317158	yes	-	PREDICTED: late embryogenesis abundant protein At1g64065-like [Malus domestica]	-	-	-	-	439	162	233	191	365	179	156	259	192	327	226	477	477	211	277	264	-	PREDICTED: SH3 domain-containing protein 2-like [Malus domestica]	-	-	-	-
Unigene0000069	11.6667	60	0.1907	0.1873	0.2681	0.993	1.455	0.5164	0.215367	0.988133	2.19791	0.00038203	0.00160453	yes	At3g47200	PREDICTED: UPF0481 protein At3g47200-like [Pyrus x bretschneideri]	-	-	-	-	1083	388	458	467	920	286	341	771	644	759	430	1089	961	385	442	427	-	PREDICTED: SH3 domain-containing protein 2-like isoform X2 [Malus domestica]	-	-	-	-
Unigene0000071	108.667	12.6667	2.4491	2.0323	2.2161	0.3244	0.1432	0.2366	2.2325	0.234733	-3.24957	1.171e-09	1.73463e-08	yes	-	--	-	-	-	-	2124	966	1091	1084	1875	1027	767	1498	1019	1644	1202	2107	2006	926	1014	1278	SH3GL1	PREDICTED: SH3 domain-containing protein 2-like [Prunus mume]	-	GO:0005623//cell;GO:0005737//cytoplasm;GO:0005622//intracellular;GO:0044424//intracellular part;GO:0044444//cytoplasmic part;GO:0044464//cell part	GO:0005515//protein binding;GO:0005488//binding	-
Unigene0000075	150.667	38.3333	3.9817	4.0218	4.3931	0.8437	0.7661	1.2658	4.1322	0.958533	-2.10801	1.97366e-06	1.48782e-05	yes	DRT102	PREDICTED: DNA-damage-repair/toleration protein DRT102 [Fragaria vesca subsp. vesca] [Fragaria vesca]	-	-	-	-	0	96	7	0	0	0	0	0	0	0	0	0	0	0	0	0	-	--	-	-	-	-
Unigene0000082	185.333	73.3333	1.3583	1.9962	2.0649	0.6871	0.6909	0.5543	1.80647	0.6441	-1.48781	0.000277832	0.00121305	yes	FLS2	PREDICTED: LRR receptor-like serine/threonine-protein kinase FLS2 isoform X2 [Malus domestica]	ko04626//Plant-pathogen interaction//Environmental adaptation//Organismal Systems	GO:0016020//membrane	GO:0016772//transferase activity, transferring phosphorus-containing groups;GO:0016740//transferase activity;GO:0016301//kinase activity;GO:0003824//catalytic activity	GO:0009987//cellular process;GO:0050896//response to stimulus	210	104	90	63	256	28	84	229	136	214	64	87	95	78	61	60	-	PREDICTED: uncharacterized protein LOC103957097 [Pyrus x bretschneideri]	-	-	-	-
Unigene0000084	20.6667	127	0.8558	0.4424	1.393	5.8445	6.6824	2.2714	0.897067	4.93277	2.45911	4.11897e-05	0.00022418	yes	KIP	PREDICTED: protein SABRE-like [Malus domestica]	-	-	-	-	2482	7726	6792	4900	3656	5017	6367	2721	1675	2636	5992	2461	2560	4475	4553	3691	VPS13C	DUF946 domain-containing protein/DUF1162 domain-containing protein/Chorein_N domain-containing protein [Cephalotus follicularis]	-	-	-	-
Unigene0000087	2222.67	1205	56.4689	66.6895	67.5233	28.6907	31.6391	33.2017	63.5606	31.1772	-1.02764	7.70723e-05	0.000390575	yes	At5g63260	PREDICTED: zinc finger CCCH domain-containing protein 67-like [Malus domestica]	-	-	-	-	65	20	22	29	53	27	16	43	17	35	16	49	76	12	27	25	N	PREDICTED: protein SUPPRESSOR OF npr1-1, CONSTITUTIVE 1-like isoform X1 [Malus domestica]	-	-	-	-
Unigene0000089	1.33333	250.667	0.0946	0	0	4.1581	7.2766	4.0409	0.0315333	5.15853	7.35394	1.96643e-23	2.41724e-21	yes	At1g06620	PREDICTED: 1-aminocyclopropane-1-carboxylate oxidase homolog 1-like [Malus domestica]	-	-	-	-	26	105	197	20	159	12	146	179	39	61	17	21	33	35	25	1	N	PREDICTED: protein SUPPRESSOR OF npr1-1, CONSTITUTIVE 1-like [Pyrus x bretschneideri]	-	-	-	-
Unigene0000091	132.667	63.3333	2.2835	2.5751	3.2893	0.9566	1.5773	0.9675	2.71597	1.16713	-1.2185	0.00562064	0.0161927	yes	-	--	-	-	-	-	6	2	2	2	14	0	0	10	8	18	2	6	25	3	4	2	-	PREDICTED: LOW QUALITY PROTEIN: kinesin-associated protein 3 [Malus domestica]	-	-	-	-
Unigene0000092	941.667	279.667	19.8741	17.0225	15.006	4.6152	4.1681	5.1191	17.3009	4.63413	-1.90047	2.1296e-10	3.63782e-09	yes	DBR4	PREDICTED: double-stranded RNA-binding protein 4-like isoform X2 [Malus domestica]	-	-	-	-	22	2	4	3	25	1	1	21	18	20	2	14	15	7	24	9	-	PREDICTED: uncharacterized protein LOC103422982 [Malus domestica]	-	-	-	-
Unigene0000093	960.333	14	4.709	52.4307	42.6148	0.3375	0.7009	0.2685	33.2515	0.435633	-6.25416	1.63007e-15	6.48225e-14	yes	PSAN	PREDICTED: photosystem I reaction center subunit N, chloroplastic-like [Pyrus x bretschneideri]	ko00195//Photosynthesis//Energy metabolism//Metabolism	GO:0009521//photosystem;GO:0044424//intracellular part;GO:0032991//macromolecular complex;GO:0016020//membrane;GO:0043234//protein complex;GO:0098796//membrane protein complex;GO:0044425//membrane part;GO:0005623//cell;GO:0009579//thylakoid;GO:0044436//thylakoid part;GO:0044464//cell part;GO:0005622//intracellular;GO:0034357//photosynthetic membrane	-	GO:0008152//metabolic process;GO:0009987//cellular process;GO:0044237//cellular metabolic process	267	584	672	405	268	316	561	234	143	183	620	221	330	223	346	291	-	--	-	-	-	-
Unigene0000095	21.3333	2133.67	0.7381	0.7249	0.4611	123.118	32.5873	13.2387	0.641367	56.3145	6.45621	1.17788e-18	7.4992e-17	yes	-	cell wall-associated hydrolase, partial [Phaeodactylum tricornutum]	-	-	-	-	3628	11180	10844	9042	5575	11377	6462	3697	2333	2991	13493	7003	6216	7402	7766	9031	CAT1	PREDICTED: cationic amino acid transporter 1-like [Pyrus x bretschneideri]	-	GO:0031224//intrinsic component of membrane;GO:0016020//membrane;GO:0044425//membrane part	GO:0008514//organic anion transmembrane transporter activity;GO:0008509//anion transmembrane transporter activity;GO:0022892//substrate-specific transporter activity;GO:0046943//carboxylic acid transmembrane transporter activity;GO:0005342//organic acid transmembrane transporter activity;GO:0015075//ion transmembrane transporter activity;GO:0005215//transporter activity;GO:0022891//substrate-spec…	GO:0044763//single-organism cellular process;GO:0034220//ion transmembrane transport;GO:0015813//L-glutamate transport;GO:0046942//carboxylic acid transport;GO:1902578//single-organism localization;GO:0098656//anion transmembrane transport;GO:0008104//protein localization;GO:0043067//regulation of programmed cell death;GO:0019748//secondary metabolic process;GO:0051049//regulation of transport;GO…
Unigene0000096	7.66667	436	0.7586	1.2773	0.4062	84.9228	18.6496	18.9244	0.814033	40.8323	5.64848	2.08536e-14	6.93547e-13	yes	-	ORF82c [Pinus koraiensis]	-	GO:0044424//intracellular part;GO:0043226//organelle;GO:0043227//membrane-bounded organelle;GO:0009536//plastid;GO:0044444//cytoplasmic part;GO:0043231//intracellular membrane-bounded organelle;GO:0005622//intracellular;GO:0005623//cell;GO:0005737//cytoplasm;GO:0043229//intracellular organelle;GO:0044464//cell part	-	-	71	208	359	110	129	299	146	139	38	58	71	50	66	33	74	28	ATL3	RING-H2 finger protein-like protein [Pyrus x bretschneideri]	-	-	-	-
Unigene0000097	4.66667	66.3333	0.2704	0	0.19	1.5578	2.5498	1.7673	0.153467	1.9583	3.6736	7.73436e-07	6.38774e-06	yes	-	reverse transcriptase [Corchorus olitorius]	-	-	-	-	10	0	0	0	4	0	1	11	4	6	3	1	3	0	0	0	-	--	-	-	-	-
Unigene0000101	2	1083.33	0.1065	0	0.0499	17.0011	41.5773	16.4103	0.0521333	24.9962	8.90529	5.30174e-41	3.57458e-38	yes	GSVIVT00023967001	PREDICTED: peroxidase 4-like [Malus domestica]	ko00940//Phenylpropanoid biosynthesis//Biosynthesis of other secondary metabolites//Metabolism	-	-	-	189	66	45	41	161	68	50	117	86	155	83	133	214	42	47	69	-	PREDICTED: SCY1-like protein 2 [Malus domestica]	-	-	-	-
Unigene0000102	912	465.667	13.5013	17.171	19.1111	7.3895	7.6887	7.9435	16.5945	7.6739	-1.11267	0.000110994	0.000540268	yes	-	Initiation-control protein yabA [Anthurium amnicola]	-	-	-	-	3524	690	761	600	2510	418	439	2304	1720	1814	842	2188	2568	601	776	602	SUV3	PREDICTED: dihydrolipoyllysine-residue succinyltransferase component of 2-oxoglutarate dehydrogenase complex 1, mitochondrial-like [Pyrus x bretschneideri]	ko01200//Carbon metabolism//Global and Overview//Metabolism;ko00020//Citrate cycle (TCA cycle)//Carbohydrate metabolism//Metabolism;ko00310//Lysine degradation//Amino acid metabolism//Metabolism	-	-	-
Unigene0000108	185.333	66	6.7223	10.878	12.0315	3.5276	3.7368	2.2125	9.87727	3.15897	-1.64466	0.000186257	0.000853401	yes	-	hypothetical protein PRUPE_ppa025442mg, partial [Prunus persica]	-	-	-	-	1341	398	486	274	1378	185	315	1093	635	858	319	748	806	325	373	237	-	Cyclin-dependent kinases regulatory subunit 1, partial [Noccaea caerulescens]	-	-	-	-
Unigene0000109	42.6667	0.333333	5.3056	0	0.0392	0.0357	0	0	1.7816	0.0119	-7.22607	0.000936632	0.00349247	yes	At1g07560	PREDICTED: probable LRR receptor-like serine/threonine-protein kinase At4g29180 [Prunus mume]	-	-	-	-	431	83	106	64	287	54	78	340	195	261	118	283	281	78	82	135	polr3f	PREDICTED: LOW QUALITY PROTEIN: DNA-directed RNA polymerase III subunit rpc6-like [Malus domestica]	ko00230//Purine metabolism//Nucleotide metabolism//Metabolism;ko00240//Pyrimidine metabolism//Nucleotide metabolism//Metabolism;ko03020//RNA polymerase//Transcription//Genetic Information Processing	-	GO:0003824//catalytic activity;GO:0016772//transferase activity, transferring phosphorus-containing groups;GO:0016779//nucleotidyltransferase activity;GO:0034062//RNA polymerase activity;GO:0016740//transferase activity	GO:0009987//cellular process;GO:0009059//macromolecule biosynthetic process;GO:0009058//biosynthetic process;GO:0043170//macromolecule metabolic process;GO:0044237//cellular metabolic process;GO:0044260//cellular macromolecule metabolic process;GO:0034645//cellular macromolecule biosynthetic process;GO:0044249//cellular biosynthetic process;GO:1901576//organic substance biosynthetic process;GO:00…
Unigene0000110	77.6667	6.33333	3.9114	5.4696	5.5915	0.2264	0.6744	0.1857	4.99083	0.362167	-3.78456	6.6937e-09	8.60875e-08	yes	At4g29180	PREDICTED: probable LRR receptor-like serine/threonine-protein kinase At4g29180 [Malus domestica]	-	-	GO:0016301//kinase activity;GO:0016740//transferase activity;GO:0016772//transferase activity, transferring phosphorus-containing groups;GO:0003824//catalytic activity	-	7711	4333	4555	3228	6297	2484	3489	7689	5154	7887	4471	6380	6252	4292	4315	4889	TIF3A1	PREDICTED: eukaryotic translation initiation factor 3 subunit A [Pyrus x bretschneideri]	ko03013//RNA transport//Translation//Genetic Information Processing	GO:1990904//ribonucleoprotein complex;GO:0044424//intracellular part;GO:0044464//cell part;GO:0005622//intracellular;GO:0043234//protein complex;GO:0044444//cytoplasmic part;GO:0005737//cytoplasm;GO:0030529//intracellular ribonucleoprotein complex;GO:0005623//cell;GO:0070993//translation preinitiation complex;GO:0032991//macromolecular complex	GO:0005488//binding;GO:0097159//organic cyclic compound binding;GO:0003723//RNA binding;GO:0008135//translation factor activity, RNA binding;GO:1901363//heterocyclic compound binding;GO:0003676//nucleic acid binding	GO:0051246//regulation of protein metabolic process;GO:0019222//regulation of metabolic process;GO:0010556//regulation of macromolecule biosynthetic process;GO:0032268//regulation of cellular protein metabolic process;GO:0080090//regulation of primary metabolic process;GO:0006417//regulation of translation;GO:0031323//regulation of cellular metabolic process;GO:0031326//regulation of cellular bio…
Unigene0000113	284.333	30.6667	21.6556	14.3355	13.4556	1.722	1.5089	1.5513	16.4822	1.59407	-3.37013	1.37962e-14	4.68639e-13	yes	At1g07560	PREDICTED: probable LRR receptor-like serine/threonine-protein kinase At4g29180 [Prunus mume]	-	-	GO:0003824//catalytic activity;GO:0016772//transferase activity, transferring phosphorus-containing groups;GO:0016740//transferase activity	-	468	66	67	64	124	76	80	321	227	19	6	13	17	6	5	3	-	--	-	-	-	-
Unigene0000118	261.667	22	8.9532	4.2283	7.0044	0.6763	0.4254	0.4193	6.72863	0.507	-3.73026	4.16254e-14	1.32023e-12	yes	RPP1	PREDICTED: disease resistance protein RGA2-like [Malus domestica]	-	-	-	-	76	36	9	17	34	20	23	60	43	55	52	37	46	39	38	15	-	PREDICTED: uncharacterized protein LOC103433244 [Malus domestica]	-	-	-	-
Unigene0000119	373.667	201	47.5687	37.6484	64.349	23.1866	31.9099	17.1246	49.8554	24.0737	-1.05029	0.00585253	0.0167588	yes	-	--	-	-	-	-	9	61	104	37	45	74	33	5	5	3	31	32	44	45	62	81	ERF1	PREDICTED: ethylene-responsive transcription factor 1-like [Pyrus x bretschneideri]	-	-	-	-
Unigene0000122	226.667	51.3333	6.7037	14.5796	13.7115	2.3162	2.4355	2.4345	11.6649	2.3954	-2.28384	3.56585e-07	3.1748e-06	yes	-	PREDICTED: probable LRR receptor-like serine/threonine-protein kinase At4g29180 [Prunus mume]	-	-	-	-	99	39	55	36	79	25	42	90	44	131	64	80	65	45	55	19	-	PREDICTED: putative disease resistance RPP13-like protein 1 isoform X1 [Pyrus x bretschneideri]	-	-	-	-
Unigene0000124	37.3333	8.33333	0.3835	0.7265	1.8229	0.1871	0.3251	0.0767	0.977633	0.1963	-2.31623	0.00329083	0.0102807	yes	At4g29180	PREDICTED: probable LRR receptor-like serine/threonine-protein kinase At4g29180 [Malus domestica]	-	-	GO:0097159//organic cyclic compound binding;GO:1901363//heterocyclic compound binding;GO:0016773//phosphotransferase activity, alcohol group as acceptor;GO:0003824//catalytic activity;GO:0016740//transferase activity;GO:0036094//small molecule binding;GO:0001883//purine nucleoside binding;GO:0032550//purine ribonucleoside binding;GO:0001882//nucleoside binding;GO:0004672//protein kinase activity;…	GO:0043170//macromolecule metabolic process;GO:0009987//cellular process;GO:0036211//protein modification process;GO:0019538//protein metabolic process;GO:0006464//cellular protein modification process;GO:0071704//organic substance metabolic process;GO:0044267//cellular protein metabolic process;GO:0044260//cellular macromolecule metabolic process;GO:0008152//metabolic process;GO:0006796//phospha…	42	14	16	13	20	13	5	22	16	33	38	39	66	15	38	22	RGA2	PREDICTED: putative disease resistance protein At3g14460 [Malus domestica]	-	-	-	-
Unigene0000127	227	50.3333	2.0405	2.9108	3.0619	0.508	0.5869	0.5104	2.67107	0.5351	-2.31954	2.344e-08	2.676e-07	yes	-	PREDICTED: uncharacterized protein LOC103967013 [Pyrus x bretschneideri]	-	-	-	-	127	57	87	66	77	47	54	150	86	86	73	43	49	57	70	48	RGA2	PREDICTED: putative disease resistance RPP13-like protein 1 [Malus domestica]	-	-	-	-
Unigene0000136	0.666667	12.6667	0	0	0.0631	0.3159	0.5419	0.2513	0.0210333	0.3697	4.13561	0.00069706	0.00270266	yes	-	PREDICTED: CASP-like protein 4A3 [Malus domestica]	-	-	-	-	401	135	141	89	390	119	133	293	222	140	31	94	115	38	61	58	-	--	-	-	-	-
Unigene0000139	76.6667	7.33333	1.971	2.5167	4.2485	0.5721	0.1337	0.0368	2.91207	0.247533	-3.55635	3.63942e-06	2.57065e-05	yes	AMP1	PREDICTED: probable glutamate carboxypeptidase 2 [Malus domestica]	-	-	-	-	6	57	50	30	3	30	18	2	0	3	15	12	18	12	25	7	-	PREDICTED: aspartyl protease family protein 2-like [Malus domestica]	-	-	-	-
Unigene0000143	37085.3	18569.7	531.901	183.66	186.666	123.384	142.595	137.234	300.742	134.404	-1.16195	0.00174345	0.00597656	yes	AHA10	PREDICTED: ATPase 10, plasma membrane-type [Malus domestica]	ko00190//Oxidative phosphorylation//Energy metabolism//Metabolism	GO:0030054//cell junction;GO:0044424//intracellular part;GO:0016020//membrane;GO:0044444//cytoplasmic part;GO:0043227//membrane-bounded organelle;GO:0005911//cell-cell junction;GO:0043229//intracellular organelle;GO:0044425//membrane part;GO:0005737//cytoplasm;GO:0043231//intracellular membrane-bounded organelle;GO:0043226//organelle;GO:0031224//intrinsic component of membrane;GO:0009536//plastid…	GO:0015399//primary active transmembrane transporter activity;GO:0043167//ion binding;GO:0036094//small molecule binding;GO:0015075//ion transmembrane transporter activity;GO:0022857//transmembrane transporter activity;GO:0016818//hydrolase activity, acting on acid anhydrides, in phosphorus-containing anhydrides;GO:0022804//active transmembrane transporter activity;GO:1901363//heterocyclic compou…	GO:0044249//cellular biosynthetic process;GO:0006812//cation transport;GO:0009698//phenylpropanoid metabolic process;GO:0044550//secondary metabolite biosynthetic process;GO:0044710//single-organism metabolic process;GO:1901135//carbohydrate derivative metabolic process;GO:0046390//ribose phosphate biosynthetic process;GO:0009165//nucleotide biosynthetic process;GO:0019637//organophosphate metabo…	58	35	42	17	62	34	27	57	48	37	35	77	107	33	50	23	-	PREDICTED: uncharacterized protein LOC103955196 isoform X1 [Pyrus x bretschneideri]	-	-	-	-
Unigene0000146	12	1	0.7678	1.0369	1.529	0.1639	0	0.0896	1.11123	0.0845	-3.71707	0.000835588	0.0031645	yes	SAC1	PREDICTED: probable LRR receptor-like serine/threonine-protein kinase At1g06840 isoform X1 [Pyrus x bretschneideri]	-	-	-	-	147	16	46	33	156	73	56	158	117	38	36	137	137	14	30	30	DAO	PREDICTED: 2-oxoglutarate-dependent dioxygenase DAO-like [Pyrus x bretschneideri]	-	-	-	-
Unigene0000148	3007.67	835	30.2911	45.0603	46.8188	9.6652	11.3522	9.6203	40.7234	10.2126	-1.99551	2.3291e-12	5.59021e-11	yes	At1g06840	PREDICTED: probable LRR receptor-like serine/threonine-protein kinase At1g06840 isoform X1 [Malus domestica]	-	GO:0044425//membrane part;GO:0016020//membrane;GO:0031224//intrinsic component of membrane	GO:0032549//ribonucleoside binding;GO:0032550//purine ribonucleoside binding;GO:0016772//transferase activity, transferring phosphorus-containing groups;GO:0001883//purine nucleoside binding;GO:0016301//kinase activity;GO:0001882//nucleoside binding;GO:0005488//binding;GO:0016773//phosphotransferase activity, alcohol group as acceptor;GO:0036094//small molecule binding;GO:1901363//heterocyclic co…	GO:0006464//cellular protein modification process;GO:0036211//protein modification process;GO:0043170//macromolecule metabolic process;GO:0009987//cellular process;GO:0006796//phosphate-containing compound metabolic process;GO:0044267//cellular protein metabolic process;GO:0043412//macromolecule modification;GO:0008152//metabolic process;GO:0044260//cellular macromolecule metabolic process;GO:001…	6502	1298	1620	1439	7923	2109	1495	7356	4254	5791	1618	7500	6781	1779	1421	2656	LEA14-A	PREDICTED: desiccation protectant protein Lea14 homolog [Malus domestica]	-	-	-	-
Unigene0000154	98.3333	24	1.2112	1.6935	1.1885	0.3649	0.145	0.3992	1.3644	0.303033	-2.17072	4.5597e-05	0.00024511	yes	At5g58300	PREDICTED: probable inactive receptor kinase At5g58300 [Pyrus x bretschneideri]	-	GO:0031224//intrinsic component of membrane;GO:0016020//membrane;GO:0044425//membrane part	GO:0097367//carbohydrate derivative binding;GO:0036094//small molecule binding;GO:0097159//organic cyclic compound binding;GO:0016301//kinase activity;GO:1901363//heterocyclic compound binding;GO:0001882//nucleoside binding;GO:0005488//binding;GO:0016740//transferase activity;GO:0032549//ribonucleoside binding;GO:0003824//catalytic activity;GO:0001883//purine nucleoside binding;GO:0032550//purine…	GO:0043412//macromolecule modification;GO:0009987//cellular process;GO:0006464//cellular protein modification process;GO:0006793//phosphorus metabolic process;GO:0036211//protein modification process;GO:0019538//protein metabolic process;GO:0008152//metabolic process;GO:0043170//macromolecule metabolic process;GO:0044260//cellular macromolecule metabolic process;GO:0044267//cellular protein metab…	57	40	30	29	68	33	19	65	38	63	47	61	94	37	36	43	-	--	-	-	-	-
Unigene0000156	207	82.6667	8.7973	15.7222	15.2491	4.0654	6.112	4.1385	13.2562	4.77197	-1.47401	0.000535762	0.00215229	yes	At4g21770	PREDICTED: RNA pseudouridine synthase 6, chloroplastic-like [Malus domestica]	-	-	-	-	24	114	142	52	125	36	49	47	49	76	22	43	16	50	4	12	-	PREDICTED: uncharacterized protein LOC103402664 [Malus domestica]	-	-	-	-
Unigene0000157	28.6667	1	1.8048	1.3966	1.3838	0.1401	0	0	1.5284	0.0467	-5.03246	3.06574e-07	2.7745e-06	yes	At4g21770	PREDICTED: RNA pseudouridine synthase 6, chloroplastic-like [Malus domestica]	-	-	GO:0097159//organic cyclic compound binding;GO:0016866//intramolecular transferase activity;GO:0003676//nucleic acid binding;GO:0005488//binding;GO:0016853//isomerase activity;GO:1901363//heterocyclic compound binding;GO:0003824//catalytic activity	GO:0090304//nucleic acid metabolic process;GO:0044238//primary metabolic process;GO:0043170//macromolecule metabolic process;GO:0006807//nitrogen compound metabolic process;GO:0071704//organic substance metabolic process;GO:0006725//cellular aromatic compound metabolic process;GO:0044237//cellular metabolic process;GO:0008152//metabolic process;GO:0009987//cellular process;GO:0034641//cellular ni…	269	114	92	141	154	159	100	193	140	236	132	208	212	109	162	126	Tmem258	PREDICTED: transmembrane protein 258 [Pyrus x bretschneideri]	-	-	-	-
Unigene0000158	12.3333	2	0.2844	0.9778	1.2662	0.1214	0.2411	0	0.8428	0.120833	-2.80217	0.00865251	0.023328	yes	At4g21770	PREDICTED: RNA pseudouridine synthase 6, chloroplastic-like [Malus domestica]	-	-	GO:0016853//isomerase activity;GO:0003676//nucleic acid binding;GO:0097159//organic cyclic compound binding;GO:0003824//catalytic activity;GO:0005488//binding;GO:0016866//intramolecular transferase activity;GO:1901363//heterocyclic compound binding	GO:0044260//cellular macromolecule metabolic process;GO:0044238//primary metabolic process;GO:1901360//organic cyclic compound metabolic process;GO:0046483//heterocycle metabolic process;GO:0090304//nucleic acid metabolic process;GO:0034641//cellular nitrogen compound metabolic process;GO:0006807//nitrogen compound metabolic process;GO:0016070//RNA metabolic process;GO:0009987//cellular process;G…	16	0	0	2	4	1	3	5	7	4	1	5	4	4	2	8	-	PREDICTED: uncharacterized protein LOC101262377 isoform X1 [Solanum lycopersicum]	-	-	-	-
Unigene0000162	312.333	16.6667	3.3229	8.5913	10.1436	0.3129	0.4764	0.2738	7.3526	0.354367	-4.37494	2.73231e-15	1.04186e-13	yes	At1g01540	PREDICTED: probable serine/threonine-protein kinase At1g01540 [Malus domestica]	-	-	-	-	198	29	40	32	95	21	38	133	87	59	53	68	120	24	33	28	-	putative transposase tnp2 [Malus domestica]	-	-	-	-
Unigene0000164	42.6667	7.66667	3.4405	0.4181	0.6316	0.2422	0.2405	0.2319	1.49673	0.2382	-2.65157	0.00202754	0.00679929	yes	-	PREDICTED: probable plastid-lipid-associated protein 8, chloroplastic [Pyrus x bretschneideri]	-	-	-	-	172	21	50	13	111	6	23	111	63	80	15	55	70	28	19	22	-	PREDICTED: uncharacterized protein LOC103400117 [Malus domestica]	-	-	-	-
Unigene0000168	76	29.6667	4.0887	2.5909	3.0901	1.3511	1.1927	0.8622	3.25657	1.13533	-1.52024	0.00239753	0.00785393	yes	LUH	PREDICTED: transcriptional corepressor LEUNIG_HOMOLOG-like [Pyrus x bretschneideri]	-	-	-	-	95	36	40	53	38	29	44	84	42	42	34	44	74	28	73	33	SCPL21	NUDIX hydrolase domain-like protein [Cynara cardunculus var. scolymus] [Cynara cardunculus]	-	-	-	-
Unigene0000173	1371.67	708	6.5409	5.9885	6.1736	3.4897	2.3566	2.8533	6.23433	2.89987	-1.10425	7.63046e-05	0.00038717	yes	TY3B-G	PREDICTED: retrovirus-related Pol polyprotein from transposon 297 [Fragaria vesca subsp. vesca] [Fragaria vesca]	-	-	-	-	665	148	219	99	600	139	137	627	303	543	111	426	329	173	102	181	-	PREDICTED: centromere protein O-like isoform X1 [Pyrus x bretschneideri]	-	-	-	GO:0016043//cellular component organization;GO:0008152//metabolic process;GO:0046474//glycerophospholipid biosynthetic process;GO:0009987//cellular process;GO:0006796//phosphate-containing compound metabolic process;GO:0044255//cellular lipid metabolic process;GO:0044699//single-organism process;GO:1901576//organic substance biosynthetic process;GO:0008654//phospholipid biosynthetic process;GO:00…
Unigene0000175	891	345	5.7081	8.4979	11.5403	3.007	3.2062	2.8236	8.5821	3.01227	-1.51048	4.48581e-06	3.09383e-05	yes	GCR1	PREDICTED: G-protein coupled receptor 1 [Fragaria vesca subsp. vesca] [Fragaria vesca]	-	GO:0043231//intracellular membrane-bounded organelle;GO:0043229//intracellular organelle;GO:0005886//plasma membrane;GO:0071944//cell periphery;GO:0005623//cell;GO:0005622//intracellular;GO:0016021//integral component of membrane;GO:0043226//organelle;GO:0031224//intrinsic component of membrane;GO:0044464//cell part;GO:0016020//membrane;GO:0044424//intracellular part;GO:0043227//membrane-bounded …	GO:0038023//signaling receptor activity;GO:0004871//signal transducer activity;GO:0099600//transmembrane receptor activity;GO:0060089//molecular transducer activity;GO:0004888//transmembrane signaling receptor activity;GO:0004872//receptor activity	GO:0050794//regulation of cellular process;GO:0061458//reproductive system development;GO:0009966//regulation of signal transduction;GO:0071704//organic substance metabolic process;GO:0007154//cell communication;GO:0001101//response to acid chemical;GO:0042221//response to chemical;GO:0009072//aromatic amino acid family metabolic process;GO:0009628//response to abiotic stimulus;GO:0071370//cellul…	22	0	0	2	4	1	1	3	3	4	0	10	2	4	0	2	-	PREDICTED: scarecrow-like protein 23 [Pyrus x bretschneideri]	-	-	-	-
Unigene0000180	91	17	0	6.2762	4.8383	0.8308	0.3587	0.7113	3.70483	0.6336	-2.54776	0.0184767	0.0441304	yes	-	--	-	-	-	-	341	163	183	172	221	136	113	304	169	278	214	284	225	154	229	210	RFC1	PREDICTED: replication factor C subunit 1 isoform X1 [Pyrus x bretschneideri]	ko03420//Nucleotide excision repair//Replication and repair//Genetic Information Processing;ko03030//DNA replication//Replication and repair//Genetic Information Processing;ko03430//Mismatch repair//Replication and repair//Genetic Information Processing	-	GO:0005488//binding;GO:0097159//organic cyclic compound binding;GO:1901363//heterocyclic compound binding	-
Unigene0000182	255	35.6667	16.1213	8.8654	8.6272	1.4567	1.8273	0.8806	11.2046	1.3882	-3.01281	3.23118e-10	5.32929e-09	yes	TBL5	PREDICTED: protein trichome birefringence-like 5 [Pyrus x bretschneideri]	-	-	-	-	2	3	2	0	16	14	0	0	5	71	118	190	188	110	120	124	At5g46170	PREDICTED: F-box protein At5g46170-like [Malus domestica]	-	-	-	-
Unigene0000183	568.333	96	2.6166	10.0477	7.8703	1.7444	0.7922	0.5701	6.84487	1.03557	-2.7246	5.26321e-07	4.52663e-06	yes	NIK2	PREDICTED: protein NSP-INTERACTING KINASE 2-like [Pyrus x bretschneideri]	-	GO:0044425//membrane part;GO:0016020//membrane;GO:0031224//intrinsic component of membrane	GO:1901363//heterocyclic compound binding;GO:0036094//small molecule binding;GO:0097159//organic cyclic compound binding;GO:0016773//phosphotransferase activity, alcohol group as acceptor;GO:0001883//purine nucleoside binding;GO:0001882//nucleoside binding;GO:0005488//binding;GO:0016740//transferase activity;GO:0004672//protein kinase activity;GO:0032550//purine ribonucleoside binding;GO:0003824/…	GO:0044260//cellular macromolecule metabolic process;GO:0071704//organic substance metabolic process;GO:0006796//phosphate-containing compound metabolic process;GO:0036211//protein modification process;GO:0043170//macromolecule metabolic process;GO:0044267//cellular protein metabolic process;GO:0006793//phosphorus metabolic process;GO:0043412//macromolecule modification;GO:0006464//cellular prote…	2	14	10	13	6	19	7	1	1	0	12	5	11	21	4	4	-	PREDICTED: interaptin-like [Pyrus x bretschneideri]	-	-	-	-
Unigene0000185	222.333	32	13.3196	35.0653	22.3047	3.6347	2.4989	3.0586	23.5632	3.06407	-2.94302	2.78939e-09	3.86322e-08	yes	-	PREDICTED: hornerin [Malus domestica]	-	-	-	-	118	37	21	21	71	10	22	99	79	147	24	43	67	27	23	22	-	PREDICTED: trigger factor-like [Malus domestica]	-	-	-	-
Unigene0000186	45.3333	6.66667	4.5263	5.3763	4.0446	0.8986	0.3569	0.5898	4.64907	0.6151	-2.91805	5.82695e-06	3.91682e-05	yes	-	PREDICTED: actin-related protein 2/3 complex subunit 5A-like [Malus domestica]	ko04144//Endocytosis//Transport and catabolism//Cellular Processes	-	-	-	685	363	440	197	516	174	235	697	376	451	341	579	602	325	354	359	ADCK1	ABC1 domain-containing protein [Cephalotus follicularis]	-	-	GO:0003824//catalytic activity;GO:0016740//transferase activity	GO:0051179//localization;GO:0051234//establishment of localization
Unigene0000190	660.667	227	62.1766	16.0687	8.3064	13.476	9.0839	3.2943	28.8506	8.61807	-1.74316	0.00664114	0.018658	yes	-	PREDICTED: probable disease resistance protein At5g66900 [Prunus mume]	-	-	-	-	328	147	147	102	202	114	59	246	139	269	147	309	285	126	134	135	-	PREDICTED: epidermal growth factor receptor substrate 15-like 1 [Pyrus x bretschneideri]	-	-	-	-
Unigene0000194	107.667	54.3333	6.906	8.6394	7.2894	3.1027	4.1905	3.0548	7.6116	3.44933	-1.14188	0.00869748	0.0234322	yes	-	--	-	-	-	-	75	39	48	29	108	42	55	111	44	84	59	63	74	42	51	35	-	PREDICTED: epidermal growth factor receptor substrate 15-like 1 [Pyrus x bretschneideri]	-	-	-	-
Unigene0000200	0.666667	7	0.251	0	0	0.5357	1.064	0.7032	0.0836667	0.767633	3.19769	0.0148055	0.0366322	yes	At4g08850	PREDICTED: MDIS1-interacting receptor like kinase 2-like isoform X2 [Malus domestica]	-	-	-	-	46	25	15	7	27	14	10	15	24	12	17	26	46	9	18	4	-	PREDICTED: epidermal growth factor receptor substrate 15-like 1 [Prunus mume]	-	-	-	-
Unigene0000203	224.333	1291.33	2.8366	1.1849	1.3521	9.5603	9.7155	8.3273	1.7912	9.20103	2.36087	1.27262e-10	2.25618e-09	yes	GSO1	PREDICTED: LOW QUALITY PROTEIN: LRR receptor-like serine/threonine-protein kinase GSO1 [Malus domestica]	-	-	GO:0016491//oxidoreductase activity;GO:0016772//transferase activity, transferring phosphorus-containing groups;GO:0016740//transferase activity;GO:0003824//catalytic activity;GO:0016628//oxidoreductase activity, acting on the CH-CH group of donors, NAD or NADP as acceptor;GO:0016627//oxidoreductase activity, acting on the CH-CH group of donors	GO:0006793//phosphorus metabolic process;GO:0044710//single-organism metabolic process;GO:0006796//phosphate-containing compound metabolic process;GO:0009987//cellular process;GO:0044699//single-organism process;GO:0044237//cellular metabolic process;GO:0008152//metabolic process	139	58	37	30	72	30	24	94	59	55	53	81	96	34	17	65	-	PREDICTED: epidermal growth factor receptor substrate 15-like 1 [Pyrus x bretschneideri]	-	-	-	-
Unigene0000205	141	54.6667	2.5689	2.3308	3.9989	1.1708	1.3473	0.5692	2.9662	1.0291	-1.52723	0.00150467	0.00526511	yes	ASK20	PREDICTED: SKP1-like protein 21 isoform X2 [Malus domestica]	-	-	-	-	187	95	88	54	115	77	48	146	102	149	82	128	158	58	58	52	-	Calcium-binding EF hand family protein [Zea mays]	-	-	-	-
Unigene0000206	50	17	0.2958	1.0999	1.6434	0.3246	0.4478	0.1578	1.01303	0.310067	-1.70803	0.0164013	0.0399273	yes	-	PREDICTED: uncharacterized protein LOC103941414 [Pyrus x bretschneideri]	-	-	-	-	180	74	103	67	135	73	57	121	106	95	71	195	176	88	105	65	EHD1	PREDICTED: EH domain-containing protein 1-like [Pyrus x bretschneideri]	-	-	-	-
Unigene0000207	44.6667	0	0.6759	1.5269	2.1537	0	0	0	1.45217	0.001	-10.504	3.0423e-11	5.98495e-10	yes	UBP12	PREDICTED: BTB/POZ and MATH domain-containing protein 3-like isoform X1 [Pyrus x bretschneideri]	-	-	-	-	855	380	413	360	863	402	392	690	541	654	444	788	804	353	364	365	EHD1	PREDICTED: EH domain-containing protein 1-like [Pyrus x bretschneideri]	-	-	-	-
Unigene0000209	412	195.333	33.1682	29.39	32.5674	10.9469	15.636	14.1191	31.7085	13.5673	-1.22473	0.00028078	0.00122423	yes	-	PREDICTED: SH3 domain-containing protein 2-like [Malus domestica]	-	-	-	-	399	176	124	144	296	242	115	296	207	305	172	378	388	167	146	186	-	PREDICTED: EH domain-containing protein 1-like [Pyrus x bretschneideri]	-	-	-	-
Unigene0000210	906.667	437.667	22.979	24.5563	29.7477	9.7077	11.3799	12.782	25.761	11.2899	-1.19016	4.31239e-05	0.000233451	yes	-	PREDICTED: SH3 domain-containing protein 2-like isoform X2 [Malus domestica]	-	-	-	-	105	335	357	276	155	207	275	138	67	67	320	121	174	223	212	129	-	Arrestin-C [Gossypium arboreum]	-	-	-	-
Unigene0000211	2095	1047	38.4496	41.2001	38.4594	15.9325	17.87	19.5585	39.3697	17.787	-1.14626	1.0586e-05	6.68085e-05	yes	SH3GL1	PREDICTED: SH3 domain-containing protein 2-like [Prunus mume]	-	GO:0005623//cell;GO:0005737//cytoplasm;GO:0005622//intracellular;GO:0044424//intracellular part;GO:0044444//cytoplasmic part;GO:0044464//cell part	GO:0005515//protein binding;GO:0005488//binding	-	147	378	285	227	295	149	206	89	52	48	496	366	412	199	284	241	-	hypothetical protein PRUPE_4G081800 [Prunus persica]	-	-	-	-
Unigene0000212	18	70.6667	0.1433	0.5628	0.7787	1.6387	1.2873	2.4616	0.494933	1.79587	1.85937	0.00327129	0.0102312	yes	-	PREDICTED: probable beta-D-xylosidase 7 [Malus domestica]	-	-	-	-	227	48	52	35	247	34	36	180	168	142	64	183	157	51	70	39	-	hypothetical protein VITISV_023139 [Vitis vinifera]	ko00130//Ubiquinone and other terpenoid-quinone biosynthesis//Metabolism of cofactors and vitamins//Metabolism	-	-	-
Unigene0000213	0	34.3333	0	0	0	6.6483	0.4814	0	0.001	2.37657	11.2147	0.000184847	0.000847467	yes	-	--	-	-	-	-	4934	11750	9687	7352	5934	7184	9295	4773	3071	3488	9319	3678	4204	7383	7170	5424	cnot1	PREDICTED: CCR4-NOT transcription complex subunit 1 isoform X2 [Malus domestica]	ko03018//RNA degradation//Folding, sorting and degradation//Genetic Information Processing	-	-	-
Unigene0000216	169.333	85.6667	5.7414	3.1592	5.9158	2.6686	2.2935	1.7685	4.9388	2.24353	-1.13839	0.00823743	0.022377	yes	-	PREDICTED: uncharacterized protein LOC103957097 [Pyrus x bretschneideri]	-	-	-	-	276	83	90	86	155	50	62	159	114	155	104	172	210	60	121	109	-	PREDICTED: uncharacterized protein LOC103958924 [Pyrus x bretschneideri]	-	-	-	-
Unigene0000219	37	258.333	2.1542	3.5264	2.0861	14.8335	14.4267	19.848	2.5889	16.3694	2.66059	1.18506e-09	1.75297e-08	yes	METK	PREDICTED: S-adenosylmethionine synthase 4-like [Malus domestica]	ko01230//Biosynthesis of amino acids//Global and Overview//Metabolism;ko00270//Cysteine and methionine metabolism//Amino acid metabolism//Metabolism	-	-	-	166	76	66	58	68	60	102	101	61	97	45	105	97	50	88	51	-	--	-	-	-	-
Unigene0000224	765	4	2.1464	4.5343	30.3006	0.0291	0.1155	0.0318	12.3271	0.0588	-7.7118	3.02395e-14	9.75094e-13	yes	TPS4	PREDICTED: (3S,6E)-nerolidol synthase 1-like [Pyrus x bretschneideri]	ko00902//Monoterpenoid biosynthesis//Metabolism of terpenoids and polyketides//Metabolism	-	-	-	152	40	48	39	97	14	37	150	100	162	60	108	93	30	47	51	-	PREDICTED: putative disease resistance protein At3g14460 [Malus domestica]	-	-	-	-
Unigene0000231	2597.67	6472.67	26.9195	25.4918	23.1564	65.6574	57.3216	45.5536	25.1892	56.1775	1.15719	5.20494e-06	3.53664e-05	yes	VPS13C	DUF946 domain-containing protein/DUF1162 domain-containing protein/Chorein_N domain-containing protein [Cephalotus follicularis]	-	-	-	-	584	289	346	246	397	373	244	510	374	628	276	389	491	205	182	274	21D7	PREDICTED: probable 26S proteasome non-ATPase regulatory subunit 3 isoform X2 [Prunus mume]	ko03050//Proteasome//Folding, sorting and degradation//Genetic Information Processing	-	-	GO:0019222//regulation of metabolic process;GO:0009894//regulation of catabolic process;GO:0065007//biological regulation;GO:0050789//regulation of biological process
Unigene0000238	52.6667	23.6667	7.3101	4.5347	7.8121	2.1895	2.3918	3.4731	6.5523	2.6848	-1.28719	0.017306	0.0417421	yes	N	PREDICTED: protein SUPPRESSOR OF npr1-1, CONSTITUTIVE 1-like isoform X1 [Malus domestica]	-	-	-	-	124	60	73	57	99	56	56	94	55	184	93	91	116	60	76	67	-	--	-	-	-	-
Unigene0000239	25.3333	107.333	0.7937	0.6641	0.7163	2.635	4.9096	0.5491	0.7247	2.6979	1.89638	0.00509026	0.0149021	yes	N	PREDICTED: protein SUPPRESSOR OF npr1-1, CONSTITUTIVE 1-like [Pyrus x bretschneideri]	-	-	-	-	6884	4800	4366	4190	11501	9607	4351	6404	4221	6291	4085	12404	13754	3729	4589	3829	MSRB5	PREDICTED: peptide methionine sulfoxide reductase B5-like [Pyrus x bretschneideri]	-	-	GO:0016491//oxidoreductase activity;GO:0003824//catalytic activity;GO:0016671//oxidoreductase activity, acting on a sulfur group of donors, disulfide as acceptor;GO:0016667//oxidoreductase activity, acting on a sulfur group of donors	GO:0044238//primary metabolic process;GO:0044710//single-organism metabolic process;GO:0044260//cellular macromolecule metabolic process;GO:0044237//cellular metabolic process;GO:0019538//protein metabolic process;GO:0009987//cellular process;GO:0043170//macromolecule metabolic process;GO:0044267//cellular protein metabolic process;GO:0071704//organic substance metabolic process;GO:0044699//singl…
Unigene0000240	490.667	147	19.0859	3.8095	3.3643	2.4485	2.3245	2.19	8.75323	2.321	-1.91507	0.000913052	0.00341629	yes	N	PREDICTED: TMV resistance protein N-like [Malus domestica]	-	-	-	-	27	0	8	4	7	0	6	24	6	22	19	6	11	7	10	6	-	--	-	-	-	-
Unigene0000241	503	173.667	8.7172	20.7254	20.9744	5.9943	4.9559	4.8131	16.8057	5.25443	-1.67734	2.61702e-05	0.000149512	yes	N	PREDICTED: TMV resistance protein N-like, partial [Malus domestica]	-	-	-	-	1569	775	918	640	1067	1150	763	1447	1163	846	963	1642	1799	975	967	1048	At3g49470	PREDICTED: nascent polypeptide-associated complex subunit alpha-like protein 2 [Malus domestica]	-	-	-	-
Unigene0000245	511	233.333	18.2781	13.3208	16.8855	6.9685	6.3138	6.6816	16.1615	6.65463	-1.28013	6.75617e-05	0.00034769	yes	N	PREDICTED: TMV resistance protein N-like [Malus domestica]	-	-	-	-	18	2	0	2	6	4	0	17	14	8	2	1	2	0	0	1	-	--	-	-	-	-
Unigene0000247	9940	32707.7	52.2861	62.5187	77.2021	209.312	183.202	178.599	64.0023	190.371	1.57262	6.3331e-10	9.87242e-09	yes	AHK3	PREDICTED: histidine kinase 3-like [Pyrus x bretschneideri]	ko04075//Plant hormone signal transduction//Signal transduction//Environmental Information Processing	GO:0005623//cell;GO:0016020//membrane;GO:0044464//cell part;GO:0031224//intrinsic component of membrane;GO:0044425//membrane part	GO:0016772//transferase activity, transferring phosphorus-containing groups;GO:0016301//kinase activity;GO:0097367//carbohydrate derivative binding;GO:0005488//binding;GO:1901363//heterocyclic compound binding;GO:0003824//catalytic activity;GO:0060089//molecular transducer activity;GO:0019900//kinase binding;GO:0016773//phosphotransferase activity, alcohol group as acceptor;GO:0019901//protein ki…	GO:0045184//establishment of protein localization;GO:0044242//cellular lipid catabolic process;GO:0043269//regulation of ion transport;GO:0016042//lipid catabolic process;GO:0071495//cellular response to endogenous stimulus;GO:0044237//cellular metabolic process;GO:0032879//regulation of localization;GO:0044700//single organism signaling;GO:0007275//multicellular organism development;GO:1901575//…	2	22	15	6	26	0	15	14	2	1	10	1	0	4	0	0	-	--	-	-	-	-
Unigene0000260	14.3333	2	0.6238	1.2764	0.2923	0.0887	0.0881	0.0971	0.730833	0.0913	-3.00086	0.00340062	0.0105688	yes	-	PREDICTED: LOW QUALITY PROTEIN: kinesin-associated protein 3 [Malus domestica]	-	-	-	-	167	41	34	28	126	57	34	202	129	116	36	83	82	49	40	44	-	PREDICTED: phosphopantothenoylcysteine decarboxylase subunit VHS3-like [Pyrus x bretschneideri]	-	-	-	-
Unigene0000266	273.333	133.333	7.556	8.4017	6.8139	3.3589	2.9248	3.7543	7.59053	3.346	-1.18176	0.00105002	0.00385138	yes	-	--	-	-	-	-	436	129	171	117	497	132	131	279	203	539	332	889	1036	183	255	216	SAPK1	PREDICTED: eukaryotic translation initiation factor 4G [Malus domestica]	ko03013//RNA transport//Translation//Genetic Information Processing	-	-	-
Unigene0000269	29.6667	3	2.1371	2.4377	1.4214	0.1177	0.2338	0.1931	1.99873	0.181533	-3.46078	4.4139e-06	3.05133e-05	yes	-	PREDICTED: uncharacterized protein LOC103422982 [Malus domestica]	-	-	-	-	60	4	7	2	29	4	7	23	14	17	9	11	19	9	3	5	RH7	PREDICTED: DEAD-box ATP-dependent RNA helicase 7-like [Pyrus x bretschneideri]	-	-	GO:0097159//organic cyclic compound binding;GO:1901363//heterocyclic compound binding;GO:0005488//binding	-
Unigene0000272	227	553.667	4.7174	5.2036	6.0532	12.0599	13.7814	9.1492	5.32473	11.6635	1.13122	0.00061792	0.00243356	yes	-	--	-	-	-	-	52	10	10	20	24	12	20	33	49	34	8	33	54	12	26	10	Immp1l	PREDICTED: mitochondrial inner membrane protease subunit 1 [Pyrus x bretschneideri]	ko03060//Protein export//Folding, sorting and degradation//Genetic Information Processing	GO:0031224//intrinsic component of membrane;GO:0016020//membrane;GO:0044425//membrane part	GO:0003824//catalytic activity;GO:0070011//peptidase activity, acting on L-amino acid peptides;GO:0016787//hydrolase activity;GO:0008233//peptidase activity	GO:0044260//cellular macromolecule metabolic process;GO:0034982//mitochondrial protein processing;GO:0044237//cellular metabolic process;GO:0016485//protein processing;GO:0051604//protein maturation;GO:0019538//protein metabolic process;GO:0044267//cellular protein metabolic process;GO:0006508//proteolysis;GO:0010467//gene expression;GO:0044238//primary metabolic process;GO:0043170//macromolecule…
Unigene0000279	3643	10355.3	39.5847	43.0666	38.8532	109.058	105.051	96.4895	40.5015	103.533	1.35404	1.4862e-08	1.77019e-07	yes	CAT1	PREDICTED: cationic amino acid transporter 1-like [Pyrus x bretschneideri]	-	GO:0031224//intrinsic component of membrane;GO:0016020//membrane;GO:0044425//membrane part	GO:0008514//organic anion transmembrane transporter activity;GO:0008509//anion transmembrane transporter activity;GO:0022892//substrate-specific transporter activity;GO:0046943//carboxylic acid transmembrane transporter activity;GO:0005342//organic acid transmembrane transporter activity;GO:0015075//ion transmembrane transporter activity;GO:0005215//transporter activity;GO:0022891//substrate-spec…	GO:0044763//single-organism cellular process;GO:0034220//ion transmembrane transport;GO:0015813//L-glutamate transport;GO:0046942//carboxylic acid transport;GO:1902578//single-organism localization;GO:0098656//anion transmembrane transport;GO:0008104//protein localization;GO:0043067//regulation of programmed cell death;GO:0019748//secondary metabolic process;GO:0051049//regulation of transport;GO…	16	3	4	1	11	13	1	5	6	4	4	9	7	5	8	5	-	PREDICTED: chaperone protein DnaJ-like [Malus domestica]	-	-	-	-
Unigene0000281	74.6667	225.667	2.5083	1.1959	1.6203	4.3238	7.4112	2.5015	1.77483	4.7455	1.41888	0.00402658	0.012209	yes	ATL3	RING-H2 finger protein-like protein [Pyrus x bretschneideri]	-	-	-	-	690	216	315	459	400	356	318	464	369	393	366	268	281	200	311	326	-	Adenosine deaminase-like protein [Morus notabilis]	ko00230//Purine metabolism//Nucleotide metabolism//Metabolism	-	-	-
Unigene0000285	25	5.33333	1.2617	2.0653	1.7735	0.2992	0.5348	0.1309	1.70017	0.321633	-2.40219	0.00132515	0.00471893	yes	PSYR1	PREDICTED: receptor-like protein 2 [Malus domestica]	-	-	-	-	532	186	170	167	454	302	152	343	265	445	329	518	483	197	237	266	-	PREDICTED: pyruvate kinase 1, cytosolic-like [Pyrus x bretschneideri]	-	-	-	-
Unigene0000287	5.66667	0	0.1152	0.6787	1.0793	0	0	0	0.6244	0.001	-9.28633	0.00431654	0.0129514	yes	-	--	-	-	-	-	9	3	3	3	5	8	3	19	10	16	7	12	5	0	6	7	-	--	-	-	-	-
Unigene0000291	8.66667	0.333333	1.0988	0.1962	1.217	0	0	0.0933	0.837333	0.0311	-4.75082	0.00274968	0.00881924	yes	At1g51880	PREDICTED: probable LRR receptor-like serine/threonine-protein kinase At1g05700 [Malus domestica]	-	-	GO:0016301//kinase activity;GO:0004672//protein kinase activity;GO:0016772//transferase activity, transferring phosphorus-containing groups;GO:0016740//transferase activity;GO:0003824//catalytic activity;GO:0016773//phosphotransferase activity, alcohol group as acceptor	GO:0009987//cellular process;GO:0044237//cellular metabolic process;GO:0006796//phosphate-containing compound metabolic process;GO:0008152//metabolic process;GO:0006793//phosphorus metabolic process	148	60	66	54	73	81	51	114	80	121	100	88	133	88	139	109	-	PREDICTED: transcription factor bHLH149-like [Malus domestica]	-	-	-	-
Unigene0000294	155.667	50.6667	4.0508	2.9343	4.4843	1.4264	0.9658	0.9693	3.82313	1.1205	-1.77061	5.19224e-05	0.000275059	yes	-	PREDICTED: SCY1-like protein 2 [Malus domestica]	-	-	-	-	3	23	20	17	44	15	8	11	4	0	1	10	25	20	8	3	-	--	-	-	-	-
Unigene0000301	2895	683.667	31.9319	38.4971	45.514	8.1174	8.8909	7.7218	38.6477	8.24337	-2.22908	8.34967e-16	3.50646e-14	yes	SUV3	PREDICTED: dihydrolipoyllysine-residue succinyltransferase component of 2-oxoglutarate dehydrogenase complex 1, mitochondrial-like [Pyrus x bretschneideri]	ko01200//Carbon metabolism//Global and Overview//Metabolism;ko00020//Citrate cycle (TCA cycle)//Carbohydrate metabolism//Metabolism;ko00310//Lysine degradation//Amino acid metabolism//Metabolism	-	-	-	13	2	0	0	6	0	4	2	3	4	0	5	5	4	5	2	-	--	-	-	-	-
Unigene0000302	903.667	386	12.0876	12.4767	22.7406	6.1477	7.4552	4.63	15.7683	6.07763	-1.37545	7.57167e-05	0.000384582	yes	-	Cyclin-dependent kinases regulatory subunit 1, partial [Noccaea caerulescens]	-	-	-	-	39	6	18	7	23	6	14	15	28	25	10	25	13	6	11	9	-	--	-	-	-	-
Unigene0000306	389.333	127.333	6.6141	12.0473	9.3207	2.1699	3.3056	2.7886	9.32737	2.7547	-1.75957	4.79518e-06	3.28379e-05	yes	-	PREDICTED: uncharacterized protein LOC103946323 [Pyrus x bretschneideri]	-	-	-	-	34	21	30	14	32	8	16	58	21	57	27	33	26	9	17	13	-	--	-	-	-	-
Unigene0000307	278.667	25.3333	2.639	12.9602	14.6977	0.8367	0.8949	0.7745	10.099	0.835367	-3.59565	4.26408e-09	5.69299e-08	yes	DIR20	PREDICTED: dirigent protein 22-like [Pyrus x bretschneideri]	-	GO:0005576//extracellular region	-	-	26	19	4	3	13	8	5	38	26	26	12	11	18	6	24	23	-	T4.15 [Malus x robusta]	-	-	-	-
Unigene0000309	344.333	84.3333	8.3322	7.022	10.3873	1.8221	2.3109	1.537	8.5805	1.89	-2.18268	1.61997e-08	1.9106e-07	yes	polr3f	PREDICTED: LOW QUALITY PROTEIN: DNA-directed RNA polymerase III subunit rpc6-like [Malus domestica]	ko00230//Purine metabolism//Nucleotide metabolism//Metabolism;ko00240//Pyrimidine metabolism//Nucleotide metabolism//Metabolism;ko03020//RNA polymerase//Transcription//Genetic Information Processing	-	GO:0003824//catalytic activity;GO:0016772//transferase activity, transferring phosphorus-containing groups;GO:0016779//nucleotidyltransferase activity;GO:0034062//RNA polymerase activity;GO:0016740//transferase activity	GO:0009987//cellular process;GO:0009059//macromolecule biosynthetic process;GO:0009058//biosynthetic process;GO:0043170//macromolecule metabolic process;GO:0044237//cellular metabolic process;GO:0044260//cellular macromolecule metabolic process;GO:0034645//cellular macromolecule biosynthetic process;GO:0044249//cellular biosynthetic process;GO:1901576//organic substance biosynthetic process;GO:00…	14	1	1	2	4	8	0	2	4	31	13	34	30	7	7	7	-	--	-	-	-	-
Unigene0000311	351.333	1166	2.1276	2.4998	2.1678	7.6267	7.0122	5.5828	2.26507	6.74057	1.57332	5.23689e-08	5.56571e-07	yes	PGR3	PREDICTED: pentatricopeptide repeat-containing protein At4g31850, chloroplastic [Malus domestica]	-	-	-	GO:0044699//single-organism process;GO:0008152//metabolic process;GO:0071704//organic substance metabolic process;GO:0043170//macromolecule metabolic process;GO:0044763//single-organism cellular process;GO:0044237//cellular metabolic process;GO:0044238//primary metabolic process;GO:0009987//cellular process	345	152	102	102	348	162	115	338	227	522	132	531	458	111	197	169	-	PREDICTED: anaphase-promoting complex subunit 13 [Pyrus x bretschneideri]	ko04120//Ubiquitin mediated proteolysis//Folding, sorting and degradation//Genetic Information Processing	-	-	GO:0048367//shoot system development;GO:0010033//response to organic substance;GO:0071704//organic substance metabolic process;GO:0006950//response to stress;GO:0009628//response to abiotic stimulus;GO:0036211//protein modification process;GO:0007154//cell communication;GO:0008152//metabolic process;GO:0065008//regulation of biological quality;GO:0051239//regulation of multicellular organismal pr…
Unigene0000316	1491.33	402	22.3799	25.131	23.9938	5.6147	6.7191	4.9752	23.8349	5.76967	-2.04652	3.97955e-13	1.08045e-11	yes	BGLU18	PREDICTED: beta-glucosidase 18-like isoform X1 [Pyrus x bretschneideri]	ko00500//Starch and sucrose metabolism//Carbohydrate metabolism//Metabolism;ko00940//Phenylpropanoid biosynthesis//Biosynthesis of other secondary metabolites//Metabolism;ko00460//Cyanoamino acid metabolism//Metabolism of other amino acids//Metabolism	-	-	-	698	183	198	198	420	152	104	431	366	275	220	418	540	135	203	179	PAA1	PREDICTED: kinesin-like protein KIF22 isoform X2 [Malus domestica]	-	-	-	-
Unigene0000327	7901.67	4038.67	69.8809	74.1543	65.6849	33.6204	35.0989	27.3997	69.9067	32.0397	-1.12557	4.04866e-06	2.8265e-05	yes	TIF3A1	PREDICTED: eukaryotic translation initiation factor 3 subunit A [Pyrus x bretschneideri]	ko03013//RNA transport//Translation//Genetic Information Processing	GO:1990904//ribonucleoprotein complex;GO:0044424//intracellular part;GO:0044464//cell part;GO:0005622//intracellular;GO:0043234//protein complex;GO:0044444//cytoplasmic part;GO:0005737//cytoplasm;GO:0030529//intracellular ribonucleoprotein complex;GO:0005623//cell;GO:0070993//translation preinitiation complex;GO:0032991//macromolecular complex	GO:0005488//binding;GO:0097159//organic cyclic compound binding;GO:0003723//RNA binding;GO:0008135//translation factor activity, RNA binding;GO:1901363//heterocyclic compound binding;GO:0003676//nucleic acid binding	GO:0051246//regulation of protein metabolic process;GO:0019222//regulation of metabolic process;GO:0010556//regulation of macromolecule biosynthetic process;GO:0032268//regulation of cellular protein metabolic process;GO:0080090//regulation of primary metabolic process;GO:0006417//regulation of translation;GO:0031323//regulation of cellular metabolic process;GO:0031326//regulation of cellular bio…	86	29	28	35	66	31	18	27	32	30	25	45	57	33	31	27	-	zf-RING_2 domain-containing protein [Cephalotus follicularis]	-	-	-	-
Unigene0000328	27.3333	2.66667	1.1631	2.2848	2.3163	0.1241	0.2465	0.1358	1.9214	0.1688	-3.50877	1.01576e-05	6.45146e-05	yes	-	PREDICTED: ribonuclease E/G-like protein, chloroplastic [Prunus mume]	-	-	-	-	28	6	6	3	36	2	9	36	27	9	2	4	4	3	1	1	-	PREDICTED: uncharacterized protein LOC103960031 isoform X1 [Pyrus x bretschneideri]	-	-	-	-
Unigene0000329	64	28.6667	5.1395	2.9567	5.5734	1.7549	2.8009	0.8913	4.55653	1.8157	-1.32741	0.0206243	0.0483746	yes	-	--	-	-	-	-	413	665	1306	612	745	532	529	435	299	226	476	319	192	455	292	359	-	PREDICTED: TMV resistance protein N-like isoform X1 [Malus domestica]	-	-	-	-
Unigene0000330	46.6667	7.33333	1.5703	1.4111	1.5656	0.3708	0.1416	0.1248	1.51567	0.2124	-2.8351	1.04975e-05	6.63155e-05	yes	CNGC4	PREDICTED: cyclic nucleotide-gated ion channel 4-like [Malus domestica]	-	GO:0031224//intrinsic component of membrane;GO:0016020//membrane;GO:0044425//membrane part	GO:0005215//transporter activity;GO:1901265//nucleoside phosphate binding;GO:0005488//binding;GO:0022892//substrate-specific transporter activity;GO:0036094//small molecule binding;GO:0000166//nucleotide binding;GO:0022857//transmembrane transporter activity;GO:0005515//protein binding;GO:0015075//ion transmembrane transporter activity;GO:0022891//substrate-specific transmembrane transporter acti…	GO:0065008//regulation of biological quality;GO:0009987//cellular process;GO:0006812//cation transport;GO:0006950//response to stress;GO:1902578//single-organism localization;GO:0050801//ion homeostasis;GO:0050896//response to stimulus;GO:0051234//establishment of localization;GO:0006810//transport;GO:0044763//single-organism cellular process;GO:0044699//single-organism process;GO:0055082//cellul…	3532	1081	1248	1434	3266	1634	1139	3109	2310	3521	1455	3979	3210	1331	1287	1627	-	PREDICTED: histone H3.v1 isoform X1 [Pyrus x bretschneideri]	-	-	-	-
Unigene0000337	351.333	65.6667	0.8119	19.5194	15.4816	1.9887	2.0049	2.1096	11.9376	2.0344	-2.55284	0.000678604	0.00264077	yes	-	--	-	-	-	-	182	84	59	31	105	14	22	109	76	119	15	24	21	16	14	6	At1g07650	PREDICTED: probable leucine-rich repeat receptor-like serine/threonine-protein kinase At3g14840 isoform X2 [Prunus mume]	-	-	-	-
Unigene0000339	59.3333	20.6667	2.2623	1.8988	2.9296	1.264	0.3138	0.653	2.36357	0.7436	-1.66837	0.00609722	0.01736	yes	-	PREDICTED: uncharacterized protein LOC103433244 [Malus domestica]	-	-	-	-	9	13	31	20	5	4	4	1	3	3	16	18	19	8	15	3	-	PREDICTED: disease resistance protein RPP4-like, partial [Pyrus x bretschneideri]	-	-	-	-
Unigene0000340	459.667	96	12.9849	24.2664	20.9892	4.7982	3.2506	2.889	19.4135	3.64593	-2.4127	1.75442e-09	2.51757e-08	yes	-	PREDICTED: disease resistance protein RGA2-like [Pyrus x bretschneideri]	-	-	-	-	0	71	269	79	0	44	5	0	2	0	4	6	2	0	10	0	ACT	PREDICTED: vinorine synthase-like [Pyrus x bretschneideri]	-	-	GO:0003824//catalytic activity;GO:0016746//transferase activity, transferring acyl groups;GO:0016740//transferase activity	-
Unigene0000343	12	67.3333	0.4944	2.1367	0.834	5.149	8.718	3.4166	1.15503	5.7612	2.31843	0.000591209	0.00234205	yes	ERF1	PREDICTED: ethylene-responsive transcription factor 1-like [Pyrus x bretschneideri]	-	-	-	-	581	1072	1417	326	1842	180	720	1239	491	707	319	468	291	378	201	149	SFH13	PREDICTED: phosphatidylinositol/phosphatidylcholine transfer protein SFH13-like [Malus domestica]	-	-	-	-
Unigene0000347	302.333	116	17.7629	11.9647	9.5894	4.3106	4.7315	4.4674	13.1057	4.50317	-1.54118	6.8836e-05	0.000353711	yes	RPP5	PREDICTED: putative disease resistance protein At3g14460 [Malus domestica]	-	-	-	-	565	333	303	264	740	248	260	654	254	955	347	949	581	228	325	304	-	PREDICTED: uncharacterized protein LOC103967739 isoform X1 [Pyrus x bretschneideri]	-	-	-	-
Unigene0000348	86.6667	43.3333	10.2843	6.6647	9.8367	3.5297	4.9434	3.5643	8.92857	4.01247	-1.15394	0.0140851	0.0351483	yes	-	PREDICTED: putative disease resistance RPP13-like protein 1 isoform X1 [Pyrus x bretschneideri]	-	-	-	-	46	15	5	6	18	2	6	28	30	4	6	4	4	6	8	9	NFYA3	PREDICTED: nuclear transcription factor Y subunit A-3-like [Malus domestica]	-	-	-	-
Unigene0000349	39.6667	14.3333	1.1082	2.7213	1.9828	0.602	0.6833	0.6115	1.93743	0.632267	-1.61554	0.0078573	0.0214913	yes	RGA2	PREDICTED: putative disease resistance protein At3g14460 [Malus domestica]	-	-	-	-	260	934	667	681	142	694	577	299	71	276	541	193	147	381	532	253	-	--	-	-	-	-
Unigene0000350	360	125.667	12.3322	4.9741	5.1431	2.3876	2.7124	1.86	7.48313	2.32	-1.68952	0.00012032	0.00057926	yes	RGA2	PREDICTED: putative disease resistance protein At3g14460 [Malus domestica]	-	-	-	-	80	20	25	19	33	24	44	63	38	49	40	57	34	29	44	21	-	PREDICTED: probable LRR receptor-like serine/threonine-protein kinase At3g47570 [Pyrus x bretschneideri]	-	-	-	-
Unigene0000351	161.333	29.6667	9.722	4.7745	4.7073	0.7262	1.1676	1.2861	6.40127	1.05997	-2.59434	3.1468e-07	2.83921e-06	yes	-	PREDICTED: putative disease resistance protein At3g14460 [Malus domestica]	-	-	-	-	80	40	39	22	104	16	42	69	66	187	112	191	238	74	83	61	-	PREDICTED: NAC domain-containing protein 41-like [Pyrus x bretschneideri]	-	-	-	-
Unigene0000352	215	60	6.2871	9.0513	11.5014	2.6467	2.0808	2.0509	8.9466	2.25947	-1.98536	3.03438e-06	2.18455e-05	yes	-	PREDICTED: putative disease resistance protein At3g14460 [Malus domestica]	-	-	-	-	73	14	36	17	91	16	9	49	38	52	22	58	69	24	40	44	MFP1-1	PREDICTED: MAR-binding filament-like protein 1-1 isoform X1 [Malus domestica]	-	-	-	-
Unigene0000357	40.6667	13.6667	1.9	2.9326	1.628	0.5097	0.8284	0.6083	2.15353	0.6488	-1.73086	0.00365426	0.0112238	yes	-	PREDICTED: putative disease resistance protein At3g14460 [Malus domestica]	-	-	-	-	1006	388	508	257	992	234	352	932	554	500	292	482	642	261	305	235	BAM2	PREDICTED: beta-amylase 2, chloroplastic isoform X1 [Malus domestica]	ko00500//Starch and sucrose metabolism//Carbohydrate metabolism//Metabolism	-	GO:0016787//hydrolase activity;GO:0003824//catalytic activity;GO:0004553//hydrolase activity, hydrolyzing O-glycosyl compounds;GO:0016160//amylase activity;GO:0016798//hydrolase activity, acting on glycosyl bonds	GO:0008152//metabolic process;GO:0044238//primary metabolic process
Unigene0000358	135.667	70	2.1431	3.3523	2.3618	0.9655	1.4635	1.223	2.61907	1.21733	-1.10533	0.0103126	0.0270547	yes	RGA2	PREDICTED: putative disease resistance RPP13-like protein 1 [Malus domestica]	-	-	-	-	32	81	184	101	29	57	14	28	24	21	48	38	34	45	69	120	At1g67000	PREDICTED: LEAF RUST 10 DISEASE-RESISTANCE LOCUS RECEPTOR-LIKE PROTEIN KINASE-like 2.7 [Pyrus x bretschneideri]	-	-	-	-
Unigene0000361	138.667	49.6667	7.8035	5.6966	7.8072	2.4755	2.5478	1.8218	7.10243	2.2817	-1.6382	0.000160143	0.00074651	yes	RGA2	PREDICTED: putative disease resistance protein At3g14460 [Malus domestica]	-	-	-	-	22	1	1	2	1	8	1	20	0	11	6	1	2	0	0	4	-	--	-	-	-	-
Unigene0000363	1279.33	190.333	12.6705	15.6553	17.2204	1.8706	2.5426	1.6805	15.1821	2.03123	-2.90194	5.31285e-20	4.17697e-18	yes	-	PREDICTED: uncharacterized protein LOC103404883 [Malus domestica]	-	-	-	-	186	82	92	63	111	58	57	128	74	111	177	203	257	79	138	80	TPR1	PREDICTED: topless-related protein 1-like isoform X1 [Pyrus x bretschneideri]	-	-	-	-
Unigene0000369	341	121.667	8.7424	14.5344	14.2225	4.3614	4.5238	3.1454	12.4998	4.0102	-1.64016	2.12202e-05	0.000124492	yes	-	--	-	-	-	-	286	108	82	103	182	97	66	218	163	111	67	114	150	46	109	70	-	PREDICTED: uncharacterized protein LOC103959672 [Pyrus x bretschneideri]	-	-	-	-
Unigene0000370	1180.67	248	16.5118	5.5345	5.8516	1.909	1.889	1.3997	9.2993	1.73257	-2.42421	1.35288e-08	1.62751e-07	yes	-	PREDICTED: uncharacterized protein LOC103411379 isoform X2 [Malus domestica]	-	-	-	-	169	30	52	25	92	24	39	69	57	76	120	188	193	82	51	65	-	PREDICTED: uncharacterized protein LOC103951289 [Pyrus x bretschneideri]	-	-	-	-
Unigene0000372	0.333333	6.66667	0	0	0.1059	0.9642	0.0958	0.9493	0.0353	0.669767	4.24592	0.015875	0.0388528	yes	-	--	-	-	-	-	150	383	502	216	467	162	338	223	122	87	199	143	238	200	157	117	N	PREDICTED: TMV resistance protein N-like [Malus domestica]	-	-	-	-
Unigene0000373	3.66667	45.6667	0.4009	0.0984	0.5636	4.8771	4.2486	2.808	0.3543	3.9779	3.48896	2.44645e-06	1.80359e-05	yes	-	PREDICTED: aspartyl protease family protein 2-like [Malus domestica]	-	-	-	-	19868	8115	8986	7158	14590	6987	6798	13920	10191	10213	8964	12683	17254	5696	8242	6618	N	PREDICTED: TMV resistance protein N-like [Malus domestica]	-	-	-	-
Unigene0000376	74.3333	31.3333	4.7573	5.6072	3.4478	1.8951	2.2585	1.007	4.6041	1.7202	-1.42034	0.00663916	0.0186543	yes	-	PREDICTED: uncharacterized protein LOC103955196 isoform X1 [Pyrus x bretschneideri]	-	-	-	-	68	34	26	17	96	17	3	71	51	32	25	52	68	16	19	11	-	PREDICTED: TMV resistance protein N-like [Pyrus x bretschneideri]	-	-	-	-
Unigene0000378	128.667	31.6667	6.0608	3.5957	5.6037	0.5556	1.5862	1.2535	5.08673	1.13177	-2.16816	2.77644e-05	0.000157688	yes	DAO	PREDICTED: 2-oxoglutarate-dependent dioxygenase DAO-like [Pyrus x bretschneideri]	-	-	-	-	649	278	155	155	345	299	224	356	364	368	251	393	328	215	177	217	-	PREDICTED: uncharacterized protein LOC103438037 [Malus domestica]	-	-	-	-
Unigene0000379	6776.67	1452.33	234.731	190.65	188.968	34.3618	42.59	41.6735	204.783	39.5418	-2.37265	5.09923e-20	4.03756e-18	yes	LEA14-A	PREDICTED: desiccation protectant protein Lea14 homolog [Malus domestica]	-	-	-	-	26	251	109	179	36	523	154	40	307	36	146	82	70	139	131	68	-	hypothetical protein MANES_11G062500 [Manihot esculenta]	-	-	-	-
Unigene0000383	23.3333	6.66667	2.8131	2.8735	2.0036	0.4803	1.2401	0.2102	2.5634	0.643533	-1.99397	0.00800469	0.0218367	yes	-	--	-	-	-	-	10	45	60	26	24	7	64	31	18	5	21	17	34	30	38	17	-	PREDICTED: F-box/FBD/LRR-repeat protein At1g13570-like [Malus domestica]	-	-	-	-
Unigene0000385	69.6667	33	7.1022	7.3528	5.1268	3.2771	2.4409	2.5991	6.52727	2.77237	-1.23536	0.0113875	0.0294066	yes	-	--	-	-	-	-	56	22	36	15	40	9	9	38	26	36	22	43	48	10	16	23	-	PREDICTED: protein CHROMATIN REMODELING 24-like isoform X1 [Pyrus x bretschneideri]	-	-	-	-
Unigene0000386	18	68.3333	1.1195	0.5131	0.3497	1.6565	2.4992	2.5787	0.660767	2.2448	1.76437	0.00288456	0.00918633	yes	-	--	-	-	-	-	43	7	5	8	13	37	14	20	28	24	18	34	45	21	15	31	-	PREDICTED: protein transport protein SEC31 isoform X2 [Pyrus x bretschneideri]	-	-	-	-
Unigene0000387	23.3333	102.667	1.109	0.6385	0.8601	3.7213	4.6033	1.8569	0.8692	3.39383	1.96516	0.000272445	0.00119256	yes	-	PREDICTED: uncharacterized protein LOC103402664 [Malus domestica]	-	-	-	-	21	90	146	86	58	42	51	49	39	38	347	198	186	181	163	220	TBL39	PREDICTED: protein trichome birefringence-like 39 [Pyrus x bretschneideri]	-	-	-	-
Unigene0000389	266.667	115.667	17.6091	14.1563	15.2025	5.8685	4.7033	7.9403	15.656	6.1707	-1.34321	0.000438975	0.0018097	yes	Tmem258	PREDICTED: transmembrane protein 258 [Pyrus x bretschneideri]	-	-	-	-	147	68	67	36	110	50	44	63	53	65	31	87	77	52	43	52	CYCD3-1	PREDICTED: cyclin-D3-1 [Pyrus x bretschneideri]	ko04075//Plant hormone signal transduction//Signal transduction//Environmental Information Processing	-	-	GO:0000278//mitotic cell cycle;GO:0006725//cellular aromatic compound metabolic process;GO:0007049//cell cycle;GO:0050789//regulation of biological process;GO:0050896//response to stimulus;GO:0050794//regulation of cellular process;GO:0006260//DNA replication;GO:0006996//organelle organization;GO:0006259//DNA metabolic process;GO:0034645//cellular macromolecule biosynthetic process;GO:0048285//or…
Unigene0000391	591	199	7.1196	17.1988	16.8833	2.9566	5.0772	4.5821	13.7339	4.2053	-1.70746	2.56194e-05	0.000146901	yes	-	PREDICTED: probable serine/threonine-protein kinase ndrD [Ziziphus jujuba]	-	-	-	-	35	6	6	2	14	0	4	21	9	7	4	1	8	12	4	3	-	--	-	-	-	-
Unigene0000393	8	0.666667	0.4093	0.402	1.5344	0	0	0.1911	0.7819	0.0637	-3.61762	0.0117869	0.0302519	yes	-	PREDICTED: uncharacterized protein LOC101262377 isoform X1 [Solanum lycopersicum]	-	-	-	-	36	8	16	8	12	16	5	41	19	27	26	9	16	20	0	2	MET2A	PREDICTED: DNA (cytosine-5)-methyltransferase CMT3-like [Pyrus x bretschneideri]	ko00270//Cysteine and methionine metabolism//Amino acid metabolism//Metabolism	-	-	-
Unigene0000395	100.667	12.6667	1.2448	6.9737	5.228	0.3936	0.5472	0.6028	4.48217	0.514533	-3.12286	4.24687e-06	2.94869e-05	yes	-	--	-	-	-	-	230	49	37	38	228	18	22	228	130	361	40	278	281	73	60	67	-	PREDICTED: uncharacterized protein LOC103957586 isoform X1 [Pyrus x bretschneideri]	-	-	-	-
Unigene0000397	152.333	33.6667	5.3512	5.4629	7.8185	1.0431	1.4288	1.2591	6.21087	1.24367	-2.32019	3.10956e-07	2.80959e-06	yes	-	putative transposase tnp2 [Malus domestica]	-	-	-	-	137	84	55	45	136	38	42	97	98	87	55	149	154	25	49	41	-	PREDICTED: K(+) efflux antiporter 6-like [Pyrus x bretschneideri]	-	-	-	-
Unigene0000399	46.3333	3.66667	2.0254	5.0499	3.4312	0.0665	0.5944	0.0727	3.50217	0.244533	-3.84014	4.25067e-06	2.95087e-05	yes	-	--	-	-	-	-	195	77	59	29	136	46	40	176	132	175	80	144	143	65	37	26	-	PREDICTED: uncharacterized protein LOC103435312 isoform X1 [Malus domestica]	-	-	-	-
Unigene0000401	964	523	21.4392	20.9095	18.3552	9.9875	10.229	9.3765	20.2346	9.86433	-1.03653	0.000153592	0.000719726	yes	ptges2	PREDICTED: prostaglandin E synthase 2-like [Malus domestica]	ko00590//Arachidonic acid metabolism//Lipid metabolism//Metabolism	-	-	-	187	29	46	49	136	34	30	124	55	158	79	218	248	49	89	46	-	--	-	-	-	-
Unigene0000407	7271.33	27705.3	87.3181	71.0561	73.9783	269.25	266.168	261.218	77.4508	265.545	1.77761	2.33135e-13	6.58265e-12	yes	RSH3	PREDICTED: probable GTP diphosphokinase RSH2, chloroplastic [Malus domestica]	-	-	-	-	12	6	1	3	10	8	4	6	6	7	4	20	18	4	0	6	-	PREDICTED: LOW QUALITY PROTEIN: kinesin-associated protein 3 [Malus domestica]	-	-	-	-
Unigene0000414	131.333	28	6.6679	9.7869	12.0763	1.343	3.1756	0.9095	9.51037	1.80937	-2.39402	1.63923e-05	9.89472e-05	yes	-	PREDICTED: uncharacterized protein LOC103400117 [Malus domestica]	-	-	-	-	129	15	29	8	84	26	10	55	76	133	66	105	113	38	54	44	HEXBP	Zinc knuckle family protein [Theobroma cacao]	-	-	GO:0005488//binding;GO:0005515//protein binding	-
Unigene0000415	85.6667	43	4.8035	4.9569	5.4134	1.8686	2.0618	3.0094	5.05793	2.31327	-1.12862	0.0140007	0.0349817	yes	SCPL21	NUDIX hydrolase domain-like protein [Cynara cardunculus var. scolymus] [Cynara cardunculus]	-	-	-	-	40	6	5	0	17	11	6	24	6	26	2	8	12	2	0	4	-	--	-	-	-	-
Unigene0000417	50	17	0.9425	3.1845	1.3779	0.708	0.3835	0.5985	1.83497	0.563333	-1.70369	0.0072762	0.0201521	yes	-	PREDICTED: UTP--glucose-1-phosphate uridylyltransferase 3, chloroplastic [Pyrus x bretschneideri]	-	-	-	-	194	63	94	30	207	20	28	262	131	201	55	93	77	44	34	29	At2g18220	PREDICTED: nucleolar complex protein 2 homolog [Pyrus x bretschneideri]	-	GO:0043229//intracellular organelle;GO:0044464//cell part;GO:0005622//intracellular;GO:0044424//intracellular part;GO:0043226//organelle;GO:0043231//intracellular membrane-bounded organelle;GO:0005623//cell;GO:0043227//membrane-bounded organelle	-	GO:0072528//pyrimidine-containing compound biosynthetic process;GO:0003006//developmental process involved in reproduction;GO:0009117//nucleotide metabolic process;GO:0071704//organic substance metabolic process;GO:1901362//organic cyclic compound biosynthetic process;GO:0044238//primary metabolic process;GO:0018130//heterocycle biosynthetic process;GO:0006807//nitrogen compound metabolic process…
Unigene0000422	551.667	155.333	10.7769	9.8422	13.092	2.654	3.9001	1.9421	11.237	2.83207	-1.98833	6.76501e-08	7.00736e-07	yes	-	PREDICTED: centromere protein O-like isoform X1 [Pyrus x bretschneideri]	-	-	-	GO:0016043//cellular component organization;GO:0008152//metabolic process;GO:0046474//glycerophospholipid biosynthetic process;GO:0009987//cellular process;GO:0006796//phosphate-containing compound metabolic process;GO:0044255//cellular lipid metabolic process;GO:0044699//single-organism process;GO:1901576//organic substance biosynthetic process;GO:0008654//phospholipid biosynthetic process;GO:00…	168	59	65	62	244	49	40	114	126	98	77	196	237	45	50	50	KEA6	PREDICTED: K(+) efflux antiporter 6 isoform X1 [Prunus mume]	-	-	-	-
Unigene0000429	1107.33	27	36.8814	132.154	143.1	4.1644	1.737	0.9111	104.045	2.27083	-5.51784	1.78029e-18	1.11736e-16	yes	-	PREDICTED: trichohyalin-like [Prunus mume]	-	-	-	-	0	0	0	0	0	0	0	0	0	58	35	53	19	13	27	19	-	rve domain-containing protein [Cephalotus follicularis]	-	-	-	-
Unigene0000432	146.333	57.6667	10.0692	2.9742	2.7352	2.1177	1.701	1.7034	5.25953	1.8407	-1.51468	0.00636918	0.018014	yes	SAG101	PREDICTED: senescence-associated carboxylesterase 101-like [Pyrus x bretschneideri]	-	-	-	-	140	37	42	38	92	73	29	123	94	123	78	130	133	37	81	64	TPR4	PREDICTED: protein TPR3 isoform X2 [Malus domestica]	-	-	-	-
Unigene0000433	1051	448.333	9.6831	10.0397	10.8128	4.4096	4.3115	2.952	10.1785	3.89103	-1.3873	1.97569e-06	1.48885e-05	yes	LRR-RLK	PREDICTED: probable leucine-rich repeat receptor-like serine/threonine-protein kinase At3g14840 [Pyrus x bretschneideri]	-	-	GO:0016772//transferase activity, transferring phosphorus-containing groups;GO:0003824//catalytic activity;GO:0016740//transferase activity;GO:0016301//kinase activity	GO:0006796//phosphate-containing compound metabolic process;GO:0008152//metabolic process;GO:0006793//phosphorus metabolic process;GO:0009987//cellular process;GO:0044237//cellular metabolic process	125	44	63	27	103	15	36	101	89	109	41	82	173	46	51	68	ZEP1	PREDICTED: synaptonemal complex protein 2-like [Pyrus x bretschneideri]	-	-	-	-
Unigene0000436	11.6667	0.666667	0.7884	0.484	2.0319	0	0	0.1841	1.10143	0.0613667	-4.16578	0.00168727	0.00581173	yes	-	PREDICTED: scarecrow-like protein 23 [Pyrus x bretschneideri]	-	-	-	-	602	246	306	265	122	331	271	345	274	249	666	444	445	594	594	617	NAGK	PREDICTED: acetylglutamate kinase, chloroplastic [Pyrus x bretschneideri]	ko01230//Biosynthesis of amino acids//Global and Overview//Metabolism;ko01210//2-Oxocarboxylic acid metabolism//Global and Overview//Metabolism;ko00220//Arginine biosynthesis//Amino acid metabolism//Metabolism	GO:0005622//intracellular;GO:0005623//cell;GO:0044464//cell part;GO:0044424//intracellular part	GO:0016740//transferase activity;GO:0003824//catalytic activity;GO:0016774//phosphotransferase activity, carboxyl group as acceptor;GO:0016772//transferase activity, transferring phosphorus-containing groups	GO:0044238//primary metabolic process;GO:0006807//nitrogen compound metabolic process;GO:0044699//single-organism process;GO:0043436//oxoacid metabolic process;GO:1901360//organic cyclic compound metabolic process;GO:0006560//proline metabolic process;GO:0006525//arginine metabolic process;GO:1901564//organonitrogen compound metabolic process;GO:0006796//phosphate-containing compound metabolic pr…
Unigene0000437	117	37.3333	5.0773	7.2359	4.7115	1.1473	2.2787	1.441	5.6749	1.62233	-1.80652	0.000182956	0.00083998	yes	-	--	-	-	-	-	380	229	228	172	332	328	223	339	284	410	220	377	460	168	247	157	-	HrpN-interacting protein from Malus [Malus domestica]	-	-	-	-
Unigene0000441	83.6667	729.667	1.3593	1.2782	0.9079	6.0237	12.0255	9.7224	1.1818	9.2572	2.96959	2.3056e-14	7.58853e-13	yes	DTXL4	PREDICTED: protein DETOXIFICATION 12-like [Malus domestica]	-	-	-	-	92	9	24	9	57	14	11	59	43	51	11	70	60	7	9	7	-	--	-	-	-	-
Unigene0000446	231.667	66	8.5854	11.4277	11.607	3.4441	2.6647	1.9715	10.54	2.69343	-1.96836	2.07381e-06	1.55541e-05	yes	SAPK6	PREDICTED: serine/threonine-protein kinase SRK2C-like isoform X3 [Juglans regia]	ko04075//Plant hormone signal transduction//Signal transduction//Environmental Information Processing	-	-	-	51	6	16	10	33	6	3	67	41	65	9	25	28	15	5	4	GLU1	PREDICTED: protein FAR1-RELATED SEQUENCE 5-like [Prunus mume]	-	-	-	-
Unigene0000455	341.667	172.667	10.8919	13.4519	11.4875	5.0017	5.5766	5.7737	11.9438	5.45067	-1.13175	0.000964046	0.0035785	yes	RFC1	PREDICTED: replication factor C subunit 1 isoform X1 [Pyrus x bretschneideri]	ko03420//Nucleotide excision repair//Replication and repair//Genetic Information Processing;ko03030//DNA replication//Replication and repair//Genetic Information Processing;ko03430//Mismatch repair//Replication and repair//Genetic Information Processing	-	GO:0005488//binding;GO:0097159//organic cyclic compound binding;GO:1901363//heterocyclic compound binding	-	793	2565	1983	1407	1349	925	1874	1108	655	941	1520	700	558	1283	1127	656	-	DUF946 domain-containing protein/DUF1162 domain-containing protein/Chorein_N domain-containing protein [Cephalotus follicularis]	-	-	-	-
Unigene0000457	38.6667	1.66667	4.348	0.1553	0.0741	0.1012	0.067	0	1.5258	0.0560667	-4.76628	0.00146719	0.00515056	yes	At5g46170	PREDICTED: F-box protein At5g46170-like [Malus domestica]	-	-	-	-	266	146	170	65	174	77	157	322	172	334	144	168	202	199	177	144	-	PREDICTED: ribosome biogenesis protein slx9 [Jatropha curcas]	-	-	-	-
Unigene0000459	2.33333	12.3333	0.302	0.0742	0.1415	0.9023	0.64	0.9165	0.172567	0.8196	2.24777	0.0193105	0.0457878	yes	-	PREDICTED: interaptin-like [Pyrus x bretschneideri]	-	-	-	-	707	274	217	190	544	133	175	463	429	489	386	739	838	267	360	303	-	PREDICTED: serine/threonine-protein kinase pakF [Fragaria vesca subsp. vesca] [Fragaria vesca]	-	-	GO:0016740//transferase activity;GO:0016772//transferase activity, transferring phosphorus-containing groups;GO:0003824//catalytic activity	-
Unigene0000465	115.667	26.3333	3.5367	4.3252	3.8343	1.0951	0.6173	0.68	3.89873	0.797467	-2.28951	1.74958e-06	1.33541e-05	yes	-	PREDICTED: trigger factor-like [Malus domestica]	-	-	-	-	21	1	2	4	12	6	11	27	11	18	6	7	7	3	6	5	-	--	-	-	-	-
Unigene0000466	43	10.6667	2.966	2.4834	0.7291	0.3736	0.2885	0.7265	2.0595	0.462867	-2.15363	0.00262945	0.00849607	yes	-	PREDICTED: U-box domain-containing protein 6 [Malus domestica]	-	-	-	GO:0009987//cellular process;GO:0071554//cell wall organization or biogenesis	146	63	63	59	93	35	52	141	121	104	90	117	149	98	62	117	-	PREDICTED: uncharacterized mitochondrial protein AtMg00810-like [Malus domestica]	-	-	-	-
Unigene0000468	610	333.333	7.7843	7.422	8.6009	4.1516	4.9975	2.4648	7.93573	3.8713	-1.03555	0.00232478	0.00764788	yes	ADCK1	ABC1 domain-containing protein [Cephalotus follicularis]	-	-	GO:0003824//catalytic activity;GO:0016740//transferase activity	GO:0051179//localization;GO:0051234//establishment of localization	7	0	0	0	0	2	0	0	2	3	1	1	1	5	3	0	RAR1	PREDICTED: cysteine and histidine-rich domain-containing protein RAR1-like [Pyrus x bretschneideri]	ko04626//Plant-pathogen interaction//Environmental adaptation//Organismal Systems	-	-	-
Unigene0000471	702.333	194	12.9259	11.2076	14.1295	3.6726	4.0755	1.6595	12.7543	3.13587	-2.02405	9.71171e-08	9.72239e-07	yes	-	PREDICTED: TMV resistance protein N-like [Malus domestica]	-	-	-	-	147	49	64	35	135	19	35	202	56	251	25	84	35	33	19	40	-	PREDICTED: uncharacterized protein LOC103404386 [Malus domestica]	-	-	-	-
Unigene0000472	297.667	132	10.6265	9.7582	11.1865	4.5666	4.5351	3.4664	10.5237	4.18937	-1.32884	0.000206653	0.000935394	yes	-	PREDICTED: epidermal growth factor receptor substrate 15-like 1 [Pyrus x bretschneideri]	-	-	-	-	758	1937	1883	1195	737	975	1580	996	516	896	1818	600	546	1561	1103	1044	GN	PREDICTED: ARF guanine-nucleotide exchange factor GNOM-like [Pyrus x bretschneideri]	ko04144//Endocytosis//Transport and catabolism//Cellular Processes	GO:0005623//cell;GO:0016020//membrane;GO:0043229//intracellular organelle;GO:0005622//intracellular;GO:0044464//cell part;GO:0031090//organelle membrane;GO:0044422//organelle part;GO:0044424//intracellular part;GO:0005737//cytoplasm;GO:0043226//organelle;GO:0043231//intracellular membrane-bounded organelle;GO:0044444//cytoplasmic part;GO:0043227//membrane-bounded organelle	GO:0005515//protein binding;GO:0015932//nucleobase-containing compound transmembrane transporter activity;GO:0005215//transporter activity;GO:0022892//substrate-specific transporter activity;GO:0005488//binding;GO:0046983//protein dimerization activity;GO:0098772//molecular function regulator;GO:0015215//nucleotide transmembrane transporter activity;GO:0001409//guanine nucleotide transmembrane tr…	GO:0006508//proteolysis;GO:0008104//protein localization;GO:0010817//regulation of hormone levels;GO:0055085//transmembrane transport;GO:1902578//single-organism localization;GO:0009798//axis specification;GO:0032501//multicellular organismal process;GO:0043933//macromolecular complex subunit organization;GO:0009057//macromolecule catabolic process;GO:0010053//root epidermal cell differentiation;…
Unigene0000473	84.3333	38.6667	4.1473	4.3576	3.3895	1.6055	1.9623	1.306	3.9648	1.6246	-1.28716	0.00556658	0.0160682	yes	-	PREDICTED: epidermal growth factor receptor substrate 15-like 1 [Pyrus x bretschneideri]	-	-	-	-	0	3	1	9	1	2	3	0	0	0	5	7	1	4	0	2	-	--	-	-	-	-
Unigene0000474	45.3333	15.6667	2.4351	4.1312	3.181	1.5747	0.9383	0.4824	3.2491	0.998467	-1.70225	0.0056581	0.0162817	yes	-	PREDICTED: epidermal growth factor receptor substrate 15-like 1 [Prunus mume]	-	-	-	-	71	289	301	155	108	104	254	61	31	29	108	41	62	113	127	96	BGAL3	PREDICTED: beta-galactosidase 5-like [Malus domestica]	-	-	-	-
Unigene0000475	118.333	41.6667	4.4816	5.713	6.2105	2.3605	1.4954	1.3356	5.46837	1.7305	-1.65992	0.000341236	0.00145169	yes	-	PREDICTED: epidermal growth factor receptor substrate 15-like 1 [Pyrus x bretschneideri]	-	-	-	-	1330	356	518	218	768	201	368	1068	654	866	314	555	605	331	344	238	LON2	PREDICTED: lon protease homolog 2, peroxisomal-like isoform X4 [Elaeis guineensis]	-	-	GO:0008233//peptidase activity;GO:0016787//hydrolase activity;GO:0070011//peptidase activity, acting on L-amino acid peptides;GO:0003824//catalytic activity	GO:0043170//macromolecule metabolic process;GO:0071704//organic substance metabolic process;GO:0019538//protein metabolic process;GO:0006508//proteolysis;GO:0008152//metabolic process;GO:0044238//primary metabolic process
Unigene0000476	180	79	5.7991	6.0623	5.9431	2.7502	2.5299	1.7101	5.93483	2.33007	-1.34884	0.000833474	0.00315757	yes	-	Calcium-binding EF hand family protein [Zea mays]	-	-	-	-	93	34	24	19	60	22	14	66	50	67	24	88	83	26	29	25	-	PREDICTED: protein PALE CRESS, chloroplastic-like [Pyrus x bretschneideri]	-	-	-	-
Unigene0000480	160	81.3333	13.7053	14.0108	15.7273	5.8894	8.1408	5.8333	14.4811	6.62117	-1.12902	0.00486727	0.0143503	yes	EHD1	PREDICTED: EH domain-containing protein 1-like [Pyrus x bretschneideri]	-	-	-	-	657	219	293	120	405	99	198	552	330	474	214	344	300	306	256	284	SIGA	PREDICTED: RNA polymerase sigma factor sigA-like [Pyrus x bretschneideri]	-	GO:0005623//cell;GO:0044424//intracellular part;GO:0043226//organelle;GO:0044464//cell part;GO:0044444//cytoplasmic part;GO:0005737//cytoplasm;GO:0005622//intracellular;GO:0043231//intracellular membrane-bounded organelle;GO:0043227//membrane-bounded organelle;GO:0009536//plastid;GO:0043229//intracellular organelle	GO:0003676//nucleic acid binding;GO:0000988//transcription factor activity, protein binding;GO:1901363//heterocyclic compound binding;GO:0001071//nucleic acid binding transcription factor activity;GO:0000990//transcription factor activity, core RNA polymerase binding;GO:0097159//organic cyclic compound binding;GO:0000996//core DNA-dependent RNA polymerase binding promoter specificity activity;GO:…	GO:0043170//macromolecule metabolic process;GO:0044271//cellular nitrogen compound biosynthetic process;GO:1901360//organic cyclic compound metabolic process;GO:0009987//cellular process;GO:0051775//response to redox state;GO:0051234//establishment of localization;GO:0042221//response to chemical;GO:1901700//response to oxygen-containing compound;GO:0044237//cellular metabolic process;GO:0034641/…
Unigene0000481	837.333	384.333	14.2516	15.9691	14.7536	5.9727	6.4466	6.19	14.9914	6.2031	-1.27308	7.17971e-06	4.72199e-05	yes	EHD1	PREDICTED: EH domain-containing protein 1-like [Pyrus x bretschneideri]	-	-	-	-	418	129	179	64	306	48	111	542	303	530	125	140	115	104	63	76	APUM23	PREDICTED: pumilio homolog 23 [Malus domestica]	-	GO:0044464//cell part;GO:0043228//non-membrane-bounded organelle;GO:0043232//intracellular non-membrane-bounded organelle;GO:0043226//organelle;GO:0043227//membrane-bounded organelle;GO:0044424//intracellular part;GO:0005622//intracellular;GO:0043229//intracellular organelle;GO:0005623//cell;GO:0043231//intracellular membrane-bounded organelle	-	GO:0010608//posttranscriptional regulation of gene expression;GO:0060255//regulation of macromolecule metabolic process;GO:0065008//regulation of biological quality;GO:0050789//regulation of biological process;GO:0010468//regulation of gene expression;GO:0019222//regulation of metabolic process;GO:0048878//chemical homeostasis;GO:0042592//homeostatic process;GO:0065007//biological regulation
Unigene0000482	382.667	148	25.1519	29.7176	27.6614	11.1141	7.7763	9.9477	27.5103	9.6127	-1.51696	1.47581e-05	8.98388e-05	yes	-	PREDICTED: EH domain-containing protein 1-like [Pyrus x bretschneideri]	-	-	-	-	185	39	30	58	192	80	50	121	105	35	113	209	237	78	141	115	-	PREDICTED: uncharacterized protein LOC103944386 [Pyrus x bretschneideri]	-	-	-	-
Unigene0000488	328.333	33.3333	16.9455	20.176	15.1656	1.3023	2.171	1.272	17.429	1.58177	-3.46188	1.08212e-15	4.41366e-14	yes	-	--	-	-	-	-	3	2	0	0	4	7	0	2	1	12	2	4	16	0	4	2	-	--	-	-	-	-
Unigene0000489	210	0.666667	6.2212	1.8364	2.1863	0	0.0281	0	3.41463	0.00936667	-8.50998	4.99709e-20	3.98505e-18	yes	ORF1	RNA replication protein [Anthurium amnicola]	-	-	-	-	17	37	78	15	43	14	49	22	14	7	16	12	9	23	27	8	FRS3	PREDICTED: protein FAR1-RELATED SEQUENCE 3-like [Pyrus x bretschneideri]	-	GO:0005622//intracellular;GO:0044424//intracellular part;GO:0030054//cell junction;GO:0044464//cell part;GO:0043227//membrane-bounded organelle;GO:0043226//organelle;GO:0043229//intracellular organelle;GO:0005911//cell-cell junction;GO:0005623//cell;GO:0043231//intracellular membrane-bounded organelle	GO:0043167//ion binding;GO:0005488//binding;GO:0043169//cation binding	GO:0044248//cellular catabolic process;GO:1901575//organic substance catabolic process;GO:0006886//intracellular protein transport;GO:0071840//cellular component organization or biogenesis;GO:0044712//single-organism catabolic process;GO:0008104//protein localization;GO:0044765//single-organism transport;GO:0033036//macromolecule localization;GO:0006629//lipid metabolic process;GO:0044710//single…
Unigene0000490	276	116.667	24.6732	26.766	22.7775	10.8452	10.146	7.0497	24.7389	9.34697	-1.40421	0.000167581	0.000777358	yes	-	PREDICTED: SMR domain-containing protein At5g58720-like [Pyrus x bretschneideri]	-	-	-	-	5	22	98	46	83	31	49	9	8	17	328	545	350	293	193	417	-	--	-	-	-	-
Unigene0000491	76	17.6667	1.0586	1.9904	3.5714	0.2324	0.7179	0.4519	2.2068	0.4674	-2.23923	0.000466906	0.00190823	yes	-	PREDICTED: uncharacterized protein LOC103935053 [Pyrus x bretschneideri]	-	-	-	-	5	0	0	0	9	0	2	12	7	0	9	0	5	0	0	2	-	--	-	-	-	-
Unigene0000493	83.3333	322.667	1.2916	0.9213	1.513	4.3971	4.6535	3.963	1.24197	4.33787	1.80436	2.58324e-06	1.8922e-05	yes	-	Arrestin-C [Gossypium arboreum]	-	-	-	-	163	74	106	79	97	97	86	84	87	86	136	146	160	48	116	130	heatr5a	PREDICTED: HEAT repeat-containing protein 5B-like isoform X2 [Pyrus x bretschneideri]	-	-	-	-
Unigene0000495	50.3333	0	11.0621	2.0192	1.5596	0	0	0	4.8803	0.001	-12.2528	4.54767e-09	6.039e-08	yes	-	--	-	-	-	-	22	12	12	8	96	16	27	53	28	80	26	109	84	28	3	19	-	PREDICTED: replication protein A 70 kDa DNA-binding subunit-like [Pyrus x bretschneideri]	ko03420//Nucleotide excision repair//Replication and repair//Genetic Information Processing;ko03030//DNA replication//Replication and repair//Genetic Information Processing;ko03440//Homologous recombination//Replication and repair//Genetic Information Processing;ko03430//Mismatch repair//Replication and repair//Genetic Information Processing	-	-	-
Unigene0000500	87.6667	296.667	1.518	0.8151	2.7883	6.5309	4.8901	4.2905	1.70713	5.23717	1.61721	0.000584039	0.00231798	yes	-	hypothetical protein PRUPE_4G081800 [Prunus persica]	-	-	-	-	4925	10629	10823	9574	6990	9088	9652	4256	3171	3931	11518	6063	6091	7645	8925	7367	TPL	PREDICTED: protein TOPLESS [Malus domestica]	-	-	-	-
Unigene0000501	109	0	3.9619	3.0266	3.0352	0	0	0	3.34123	0.001	-11.7062	6.13742e-22	6.26397e-20	yes	ADS3	PREDICTED: palmitoyl-monogalactosyldiacylglycerol delta-7 desaturase, chloroplastic-like [Pyrus x bretschneideri]	ko01212//Fatty acid metabolism//Global and Overview//Metabolism;ko01040//Biosynthesis of unsaturated fatty acids//Lipid metabolism//Metabolism	-	-	-	248	84	121	79	190	39	79	356	157	179	90	89	78	93	50	59	ARP3	PREDICTED: zinc finger BED domain-containing protein RICESLEEPER 2-like [Pyrus x bretschneideri]	-	-	-	-
Unigene0000502	189	45	3.1622	3.2175	4.0282	0.7759	0.8347	0.6189	3.4693	0.743167	-2.22289	1.27182e-07	1.24247e-06	yes	-	hypothetical protein VITISV_023139 [Vitis vinifera]	ko00130//Ubiquinone and other terpenoid-quinone biosynthesis//Metabolism of cofactors and vitamins//Metabolism	-	-	-	12	0	2	2	6	0	0	4	6	0	0	2	7	0	0	1	-	--	-	-	-	-
Unigene0000504	4732.67	1440.33	79.7777	92.7986	81.8431	22.7578	18.5242	29.0424	84.8065	23.4415	-1.85511	8.80963e-12	1.91229e-10	yes	TUBB1	PREDICTED: tubulin beta-1 chain [Pyrus x bretschneideri]	ko04145//Phagosome//Transport and catabolism//Cellular Processes	GO:0005623//cell;GO:0044424//intracellular part;GO:0005856//cytoskeleton;GO:0043231//intracellular membrane-bounded organelle;GO:0043228//non-membrane-bounded organelle;GO:0043234//protein complex;GO:0043232//intracellular non-membrane-bounded organelle;GO:0043229//intracellular organelle;GO:0015630//microtubule cytoskeleton;GO:0005622//intracellular;GO:0044464//cell part;GO:0043227//membrane-bou…	GO:0001882//nucleoside binding;GO:0016787//hydrolase activity;GO:0016462//pyrophosphatase activity;GO:0003824//catalytic activity;GO:1901363//heterocyclic compound binding;GO:0032550//purine ribonucleoside binding;GO:0097367//carbohydrate derivative binding;GO:0097159//organic cyclic compound binding;GO:0017111//nucleoside-triphosphatase activity;GO:0036094//small molecule binding;GO:0005198//str…	GO:0071840//cellular component organization or biogenesis;GO:0006006//glucose metabolic process;GO:0009056//catabolic process;GO:0044260//cellular macromolecule metabolic process;GO:0006461//protein complex assembly;GO:0071704//organic substance metabolic process;GO:0005975//carbohydrate metabolic process;GO:0006996//organelle organization;GO:0051603//proteolysis involved in cellular protein cata…	109	32	58	23	142	14	41	90	70	80	43	83	164	39	35	21	-	PREDICTED: receptor-like protein 2 [Pyrus x bretschneideri]	-	-	-	-
Unigene0000505	88.3333	202.667	2.5632	4.9925	3.6236	7.4913	7.7342	7.9517	3.72643	7.72573	1.05188	0.0101678	0.0267329	yes	-	--	-	-	-	-	105	28	51	30	117	12	22	99	78	84	41	151	179	42	52	56	At5g39410	PREDICTED: probable mitochondrial saccharopine dehydrogenase-like oxidoreductase At5g39410 [Pyrus x bretschneideri]	-	-	-	-
Unigene0000507	4075.33	9596.33	23.4557	26.9602	32.2789	70.019	57.327	47.9272	27.5649	58.4244	1.08374	3.32727e-05	0.000185377	yes	cnot1	PREDICTED: CCR4-NOT transcription complex subunit 1 isoform X2 [Malus domestica]	ko03018//RNA degradation//Folding, sorting and degradation//Genetic Information Processing	-	-	-	166	69	85	37	186	49	46	163	81	201	71	188	255	81	82	66	At5g39410	PREDICTED: LOW QUALITY PROTEIN: protein TIME FOR COFFEE [Malus domestica]	-	-	-	-
Unigene0000509	8162	3723.67	41.9571	60.0023	69.543	25.2613	24.1971	21.2263	57.1675	23.5616	-1.27876	1.61899e-06	1.24503e-05	yes	AGO1	PREDICTED: protein argonaute 1-like [Pyrus x bretschneideri]	-	-	GO:0005488//binding;GO:0003723//RNA binding;GO:0003676//nucleic acid binding;GO:1901363//heterocyclic compound binding;GO:0097159//organic cyclic compound binding;GO:0008135//translation factor activity, RNA binding	GO:0034641//cellular nitrogen compound metabolic process;GO:0044763//single-organism cellular process;GO:0009058//biosynthetic process;GO:0060255//regulation of macromolecule metabolic process;GO:0065007//biological regulation;GO:0034645//cellular macromolecule biosynthetic process;GO:1901576//organic substance biosynthetic process;GO:0071704//organic substance metabolic process;GO:0016458//gene …	51	18	22	16	21	14	23	27	14	51	25	33	38	23	20	17	-	--	-	-	-	-
Unigene0000510	0.666667	46.3333	0	0.1936	0	5.3	3.676	2.945	0.0645333	3.97367	5.94428	4.60117e-10	7.35972e-09	yes	-	--	-	-	-	-	27	8	10	7	9	0	8	11	7	3	13	8	8	3	4	6	-	PREDICTED: ent-kaurenoic acid oxidase 2-like [Malus domestica]	-	-	-	-
Unigene0000511	210.333	86.3333	4.9092	5.2473	7.4693	2.046	2.2033	2.3191	5.87527	2.18947	-1.42407	0.000335818	0.00143165	yes	-	PREDICTED: uncharacterized protein LOC103958924 [Pyrus x bretschneideri]	-	-	-	-	29	13	10	1	16	10	8	18	24	15	8	30	24	4	11	8	-	hypothetical protein [Malus domestica]	-	-	-	-
Unigene0000516	149	66.6667	6.0205	7.596	7.6146	3.1755	2.7386	2.6511	7.07703	2.85507	-1.30962	0.0013825	0.00489378	yes	-	--	-	-	-	-	880	298	314	272	664	195	204	543	407	477	291	753	784	307	445	294	-	--	-	-	-	-
Unigene0000517	74	14.6667	4.6695	5.3105	3.3396	0.9965	0.625	0.7459	4.43987	0.789133	-2.49218	4.05693e-06	2.83183e-05	yes	-	PREDICTED: putative disease resistance protein At3g14460 [Malus domestica]	-	-	-	-	54	9	25	16	16	46	9	30	11	24	40	27	36	16	6	39	-	PREDICTED: UPF0565 protein C2orf69 homolog isoform X1 [Malus domestica]	-	-	-	-
Unigene0000518	153.333	42.3333	4.9968	4.8446	4.5922	1.1008	1.3118	1.1741	4.8112	1.19557	-2.0087	1.93731e-06	1.4628e-05	yes	-	PREDICTED: putative disease resistance protein At3g14460 [Malus domestica]	-	-	-	-	166	81	78	55	43	53	65	66	88	60	39	24	43	29	60	34	-	--	-	-	-	-
Unigene0000519	100.333	319.333	3.4947	1.5431	4.2967	9.3054	11.9319	5.3593	3.1115	8.86553	1.5106	0.0012188	0.00438761	yes	fam206a	PREDICTED: protein Simiate [Malus domestica]	-	-	-	-	10	1	2	3	4	0	1	7	4	6	10	3	3	0	4	4	-	--	-	-	-	-
Unigene0000520	7.66667	0.666667	0.3244	0.1274	0.0405	0	0.0367	0	0.1641	0.0122333	-3.74569	0.0155448	0.0381729	yes	IPT5	PREDICTED: adenylate isopentenyltransferase 5, chloroplastic-like [Pyrus x bretschneideri]	ko00908//Zeatin biosynthesis//Metabolism of terpenoids and polyketides//Metabolism	-	-	-	38	6	11	6	21	4	10	16	8	11	16	29	24	16	12	30	-	PREDICTED: uncharacterized protein LOC103436494 isoform X2 [Malus domestica]	-	-	-	-
Unigene0000522	48	16	2.2927	0.8936	1.9099	0.5902	0.6787	0.2379	1.69873	0.502267	-1.75793	0.00592278	0.0169218	yes	-	PREDICTED: uncharacterized protein LOC107881377 [Prunus mume]	-	-	-	-	209	80	68	33	288	56	99	204	159	132	50	216	211	51	62	38	naa40	PREDICTED: N-alpha-acetyltransferase 40-like isoform X2 [Pyrus x bretschneideri]	-	-	-	-
Unigene0000523	10421.7	2941.67	53.4411	118.778	118.718	22.4149	23.6886	28.7379	96.9791	24.9471	-1.9588	9.61108e-10	1.44978e-08	yes	RBOHC	PREDICTED: respiratory burst oxidase homolog protein C-like [Pyrus x bretschneideri]	ko04626//Plant-pathogen interaction//Environmental adaptation//Organismal Systems	GO:0031224//intrinsic component of membrane;GO:0044425//membrane part;GO:0016020//membrane	GO:0005488//binding;GO:0046872//metal ion binding;GO:0003824//catalytic activity;GO:0043167//ion binding;GO:0016651//oxidoreductase activity, acting on NAD(P)H;GO:0016491//oxidoreductase activity;GO:0043169//cation binding	GO:0044710//single-organism metabolic process;GO:0044699//single-organism process;GO:0008152//metabolic process	0	6	0	12	0	2	3	11	0	24	5	2	0	36	19	60	adh1	alcohol dehydrogenase-like protein, partial [Heterocapsa triquetra]	ko00940//Phenylpropanoid biosynthesis//Biosynthesis of other secondary metabolites//Metabolism	-	-	-
Unigene0000525	175.333	712.667	1.8651	3.227	2.2454	8.8791	10.0098	7.9047	2.44583	8.9312	1.86853	4.77999e-08	5.12048e-07	yes	CA2	Fatty acid hydroxylase [Corchorus olitorius]	ko00906//Carotenoid biosynthesis//Metabolism of terpenoids and polyketides//Metabolism	GO:0031224//intrinsic component of membrane;GO:0044425//membrane part;GO:0016020//membrane	GO:0003824//catalytic activity	GO:0008152//metabolic process;GO:0044281//small molecule metabolic process;GO:0044238//primary metabolic process;GO:0032787//monocarboxylic acid metabolic process;GO:0019752//carboxylic acid metabolic process;GO:0044699//single-organism process;GO:0044710//single-organism metabolic process;GO:0006631//fatty acid metabolic process;GO:0044763//single-organism cellular process;GO:0044237//cellular m…	302	73	95	88	187	51	87	170	138	342	114	370	272	137	138	143	TATA	PREDICTED: sec-independent protein translocase protein TATA, chloroplastic [Malus domestica]	ko03060//Protein export//Folding, sorting and degradation//Genetic Information Processing	GO:0043227//membrane-bounded organelle;GO:0044424//intracellular part;GO:0016020//membrane;GO:0009536//plastid;GO:0044464//cell part;GO:0005622//intracellular;GO:0043231//intracellular membrane-bounded organelle;GO:0043226//organelle;GO:0044425//membrane part;GO:0044444//cytoplasmic part;GO:0005737//cytoplasm;GO:0005623//cell;GO:0043229//intracellular organelle;GO:0009507//chloroplast	-	GO:0051234//establishment of localization;GO:0051179//localization;GO:0006810//transport;GO:0015031//protein transport;GO:0071702//organic substance transport;GO:0008104//protein localization;GO:0033036//macromolecule localization;GO:0045184//establishment of protein localization
Unigene0000529	2371.33	918.667	25.8068	29.4472	31.0363	10.5613	12.3212	7.0372	28.7634	9.97323	-1.5281	1.54369e-07	1.48268e-06	yes	-	dehydration-responsive element-binding protein (DREB2), partial [Malus domestica]	-	-	-	-	40	146	322	162	311	96	117	66	22	63	241	234	150	183	146	197	TSO1	PREDICTED: protein tesmin/TSO1-like CXC 2 isoform X2 [Pyrus x bretschneideri]	-	-	-	-
Unigene0000533	661	293.667	12.5313	12.977	10.071	4.5396	5.3974	4.2272	11.8598	4.7214	-1.32879	1.74857e-05	0.000104837	yes	21D7	PREDICTED: probable 26S proteasome non-ATPase regulatory subunit 3 isoform X2 [Prunus mume]	ko03050//Proteasome//Folding, sorting and degradation//Genetic Information Processing	-	-	GO:0019222//regulation of metabolic process;GO:0009894//regulation of catabolic process;GO:0065007//biological regulation;GO:0050789//regulation of biological process	18	5	6	7	9	1	8	17	10	5	8	14	24	16	6	8	-	--	-	-	-	-
Unigene0000534	0.666667	18.3333	0	0	0.1847	1.1778	1.7545	1.8406	0.0615667	1.59097	4.69161	2.23781e-05	0.000130546	yes	TOPP4	PREDICTED: serine/threonine-protein phosphatase PP1 [Prunus mume]	ko03015//mRNA surveillance pathway//Translation//Genetic Information Processing	-	GO:0003824//catalytic activity	GO:0044237//cellular metabolic process;GO:0006796//phosphate-containing compound metabolic process;GO:0006793//phosphorus metabolic process;GO:0009987//cellular process;GO:0008152//metabolic process	38	10	12	9	13	12	9	17	23	13	19	10	32	3	10	11	-	--	-	-	-	-
Unigene0000539	143.333	63.3333	8.3405	7.0004	5.8741	2.589	3.1282	2.6906	7.07167	2.8026	-1.33528	0.00135165	0.00479909	yes	-	--	-	-	-	-	32	19	13	20	34	21	7	34	30	60	13	19	33	5	14	14	PAP26	PREDICTED: bifunctional purple acid phosphatase 26-like [Malus domestica]	-	-	-	-
Unigene0000542	8084	4452	190.302	119.69	115.953	73.6444	66.5233	70.3252	141.982	70.1643	-1.0169	0.000157053	0.000734262	yes	MSRB5	PREDICTED: peptide methionine sulfoxide reductase B5-like [Pyrus x bretschneideri]	-	-	GO:0016491//oxidoreductase activity;GO:0003824//catalytic activity;GO:0016671//oxidoreductase activity, acting on a sulfur group of donors, disulfide as acceptor;GO:0016667//oxidoreductase activity, acting on a sulfur group of donors	GO:0044238//primary metabolic process;GO:0044710//single-organism metabolic process;GO:0044260//cellular macromolecule metabolic process;GO:0044237//cellular metabolic process;GO:0019538//protein metabolic process;GO:0009987//cellular process;GO:0043170//macromolecule metabolic process;GO:0044267//cellular protein metabolic process;GO:0071704//organic substance metabolic process;GO:0044699//singl…	187	14	11	24	75	97	34	124	93	89	9	103	92	10	14	10	-	PREDICTED: uncharacterized protein LOC103930025 [Pyrus x bretschneideri]	-	-	-	-
Unigene0000546	20.3333	4	0.5747	1.3548	1.4542	0	0.3898	0.2147	1.1279	0.2015	-2.48479	0.00589393	0.0168568	yes	-	--	-	-	-	-	53	16	29	6	40	17	15	66	25	39	26	38	27	22	37	7	-	T4.15 [Malus x robusta]	-	-	-	-
Unigene0000547	1746.67	777.667	39.0664	51.7505	36.7517	16.5354	19.4512	14.9379	42.5229	16.9748	-1.32484	2.39654e-06	1.76943e-05	yes	At3g49470	PREDICTED: nascent polypeptide-associated complex subunit alpha-like protein 2 [Malus domestica]	-	-	-	-	203	19	46	36	222	38	14	159	135	192	37	181	213	37	39	37	-	PREDICTED: uncharacterized protein LOC103432556 isoform X2 [Malus domestica]	-	-	-	-
Unigene0000555	33.3333	7.66667	2.2043	2.2287	1.8835	0.3874	0.5496	0.3632	2.1055	0.4334	-2.28039	0.000341571	0.0014527	yes	-	--	-	-	-	-	785	357	393	165	1004	290	341	791	477	466	293	735	840	330	216	333	CYCH1-1	PREDICTED: cyclin-H1-1-like [Malus domestica]	ko03420//Nucleotide excision repair//Replication and repair//Genetic Information Processing;ko03022//Basal transcription factors//Transcription//Genetic Information Processing	GO:0044428//nuclear part;GO:0005623//cell;GO:0005654//nucleoplasm;GO:0044424//intracellular part;GO:0043227//membrane-bounded organelle;GO:0005622//intracellular;GO:0044451//nucleoplasm part;GO:0043233//organelle lumen;GO:0043231//intracellular membrane-bounded organelle;GO:0031981//nuclear lumen;GO:0043229//intracellular organelle;GO:0044422//organelle part;GO:0044464//cell part;GO:0043226//orga…	GO:0019887//protein kinase regulator activity;GO:0019899//enzyme binding;GO:0016301//kinase activity;GO:0098772//molecular function regulator;GO:0016740//transferase activity;GO:0019207//kinase regulator activity;GO:0030234//enzyme regulator activity;GO:0005488//binding;GO:0019900//kinase binding;GO:0003824//catalytic activity;GO:0005515//protein binding;GO:0016772//transferase activity, transfer…	GO:0006807//nitrogen compound metabolic process;GO:0065007//biological regulation;GO:0001932//regulation of protein phosphorylation;GO:0032268//regulation of cellular protein metabolic process;GO:0006950//response to stress;GO:0009059//macromolecule biosynthetic process;GO:0042221//response to chemical;GO:1901362//organic cyclic compound biosynthetic process;GO:0019220//regulation of phosphate me…
Unigene0000558	13.3333	1.33333	0.4841	1.2679	1.361	0.1377	0	0.1507	1.03767	0.0961333	-3.43216	0.00145127	0.0051048	yes	-	--	-	-	-	-	22	4	3	2	4	13	2	15	8	4	1	6	7	0	0	5	-	--	-	-	-	-
Unigene0000559	1.33333	14.3333	0	0.1345	0.1283	1.2856	0.8705	0.3836	0.0876	0.846567	3.27262	0.00215812	0.0071678	yes	-	--	-	-	-	-	486	231	151	154	177	236	155	250	201	230	263	254	252	199	232	225	BBX22	PREDICTED: B-box zinc finger protein 22 [Malus domestica]	-	-	-	-
Unigene0000567	140	34.3333	5.7271	5.7601	7.1705	1.6035	1.3206	1.198	6.21923	1.37403	-2.17832	9.77181e-07	7.87714e-06	yes	-	PREDICTED: phosphopantothenoylcysteine decarboxylase subunit VHS3-like [Pyrus x bretschneideri]	-	-	-	-	158	59	57	48	156	88	37	112	61	96	75	173	136	67	45	84	-	PREDICTED: ubiquitin fusion degradation protein 1 homolog [Pyrus x bretschneideri]	ko04141//Protein processing in endoplasmic reticulum//Folding, sorting and degradation//Genetic Information Processing	-	-	-
Unigene0000570	481.333	139	6.4715	6.1821	5.1746	1.3946	1.8359	1.3837	5.94273	1.53807	-1.95001	1.5321e-08	1.81902e-07	yes	SAPK1	PREDICTED: eukaryotic translation initiation factor 4G [Malus domestica]	ko03013//RNA transport//Translation//Genetic Information Processing	-	-	-	408	235	172	224	362	215	153	347	182	271	240	384	480	131	220	215	-	PREDICTED: uncharacterized protein LOC103446245 [Malus domestica]	-	-	-	-
Unigene0000571	155.333	25	7.9992	8.8109	9.0493	1.0243	2.6156	0	8.6198	1.2133	-2.82872	0.000691502	0.00268462	yes	HSBP1	PREDICTED: heat shock factor-binding protein 1-like isoform X1 [Malus domestica]	-	-	-	-	161	96	80	59	100	82	60	137	82	105	137	123	179	41	90	73	-	PREDICTED: uncharacterized protein LOC103930213 [Pyrus x bretschneideri]	-	-	-	-
Unigene0000573	3325.67	16679.3	41.4592	24.3948	28.0197	139.011	164.191	117.588	31.2912	140.263	2.16431	3.17989e-14	1.02315e-12	yes	CAC3	PREDICTED: acetyl-coenzyme A carboxylase carboxyl transferase subunit alpha, chloroplastic-like [Pyrus x bretschneideri]	ko01200//Carbon metabolism//Global and Overview//Metabolism;ko00620//Pyruvate metabolism//Carbohydrate metabolism//Metabolism;ko01212//Fatty acid metabolism//Global and Overview//Metabolism;ko00640//Propanoate metabolism//Carbohydrate metabolism//Metabolism;ko00061//Fatty acid biosynthesis//Lipid metabolism//Metabolism	GO:0005622//intracellular;GO:0005623//cell;GO:0042170//plastid membrane;GO:0043227//membrane-bounded organelle;GO:0043226//organelle;GO:0031090//organelle membrane;GO:0009536//plastid;GO:0043229//intracellular organelle;GO:0044424//intracellular part;GO:0044464//cell part;GO:0044444//cytoplasmic part;GO:0031975//envelope;GO:0016020//membrane;GO:0044422//organelle part;GO:0043231//intracellular me…	GO:0097367//carbohydrate derivative binding;GO:0032549//ribonucleoside binding;GO:0032550//purine ribonucleoside binding;GO:1901363//heterocyclic compound binding;GO:0016421//CoA carboxylase activity;GO:0001882//nucleoside binding;GO:0003824//catalytic activity;GO:0016885//ligase activity, forming carbon-carbon bonds;GO:0097159//organic cyclic compound binding;GO:0036094//small molecule binding;G…	GO:0044249//cellular biosynthetic process;GO:0044763//single-organism cellular process;GO:0033875//ribonucleoside bisphosphate metabolic process;GO:0051188//cofactor biosynthetic process;GO:1901576//organic substance biosynthetic process;GO:0072521//purine-containing compound metabolic process;GO:0009058//biosynthetic process;GO:1901362//organic cyclic compound biosynthetic process;GO:0009119//ri…	56	5	27	29	38	13	22	29	37	41	13	58	76	17	23	14	-	PREDICTED: uncharacterized protein LOC103442557 [Malus domestica]	-	-	-	-
Unigene0000574	33.3333	4.33333	1.2704	1.6882	4.2019	0.2552	0.4435	0.1396	2.38683	0.279433	-3.09452	0.000119584	0.000576281	yes	RH7	PREDICTED: DEAD-box ATP-dependent RNA helicase 7-like [Pyrus x bretschneideri]	-	-	GO:0097159//organic cyclic compound binding;GO:1901363//heterocyclic compound binding;GO:0005488//binding	-	684	367	362	285	458	296	260	464	362	432	412	490	602	288	413	336	RBL20	PREDICTED: uncharacterized protein LOC103442557 [Malus domestica]	-	-	-	-
Unigene0000577	43.3333	13.3333	1.3607	1.5592	1.8419	0.3226	0.3204	0.7059	1.58727	0.449633	-1.81972	0.0021295	0.00709179	yes	Immp1l	PREDICTED: mitochondrial inner membrane protease subunit 1 [Pyrus x bretschneideri]	ko03060//Protein export//Folding, sorting and degradation//Genetic Information Processing	GO:0031224//intrinsic component of membrane;GO:0016020//membrane;GO:0044425//membrane part	GO:0003824//catalytic activity;GO:0070011//peptidase activity, acting on L-amino acid peptides;GO:0016787//hydrolase activity;GO:0008233//peptidase activity	GO:0044260//cellular macromolecule metabolic process;GO:0034982//mitochondrial protein processing;GO:0044237//cellular metabolic process;GO:0016485//protein processing;GO:0051604//protein maturation;GO:0019538//protein metabolic process;GO:0044267//cellular protein metabolic process;GO:0006508//proteolysis;GO:0010467//gene expression;GO:0044238//primary metabolic process;GO:0043170//macromolecule…	28154	91525	104722	79681	34631	74107	63657	21652	12265	19867	92044	47416	56455	36731	51410	49188	APS1	PREDICTED: ATP sulfurylase 1, chloroplastic [Malus domestica]	-	-	GO:0016740//transferase activity;GO:0016772//transferase activity, transferring phosphorus-containing groups;GO:0003824//catalytic activity;GO:0070566//adenylyltransferase activity;GO:0016779//nucleotidyltransferase activity;GO:0004779//sulfate adenylyltransferase activity	-
Unigene0000580	112.667	756.667	2.1376	1.5889	2.5808	12.3623	15.0033	10.7722	2.10243	12.7126	2.59613	1.52036e-13	4.42186e-12	yes	-	PREDICTED: BTB/POZ and TAZ domain-containing protein 1-like [Malus domestica]	-	GO:0044424//intracellular part;GO:0043227//membrane-bounded organelle;GO:0005622//intracellular;GO:0043229//intracellular organelle;GO:0005623//cell;GO:0044464//cell part;GO:0043231//intracellular membrane-bounded organelle;GO:0043226//organelle	GO:0090595//acetyl-CoA:L-lysine N6-acetyltransferase;GO:0008080//N-acetyltransferase activity;GO:0016410//N-acyltransferase activity;GO:0016740//transferase activity;GO:0016407//acetyltransferase activity;GO:0003824//catalytic activity;GO:0046914//transition metal ion binding;GO:0016747//transferase activity, transferring acyl groups other than amino-acyl groups;GO:0046872//metal ion binding;GO:0…	GO:0044710//single-organism metabolic process;GO:0006996//organelle organization;GO:0008152//metabolic process;GO:0043412//macromolecule modification;GO:0044699//single-organism process;GO:0051276//chromosome organization;GO:0065007//biological regulation;GO:0060255//regulation of macromolecule metabolic process;GO:0010468//regulation of gene expression;GO:0016570//histone modification;GO:0044237…	55	6	8	7	17	14	5	26	21	9	4	11	8	2	4	6	-	--	-	-	-	-
Unigene0000583	17.6667	2.66667	0.7113	2.9944	1.5238	0.2602	0.3446	0.0949	1.74317	0.233233	-2.90186	0.00161498	0.00560045	yes	-	PREDICTED: chaperone protein DnaJ-like [Malus domestica]	-	-	-	-	1692	3169	3083	2529	1962	2348	3237	1478	954	1366	3600	1505	1255	2598	2696	2210	At1g69450	PREDICTED: CSC1-like protein At1g69450 [Malus domestica]	-	-	-	-
Unigene0000598	678.667	330	7.1967	9.6525	8.1786	2.3321	3.3775	5.4212	8.3426	3.71027	-1.16897	0.00107461	0.00393186	yes	-	Adenosine deaminase-like protein [Morus notabilis]	ko00230//Purine metabolism//Nucleotide metabolism//Metabolism	-	-	-	4	0	0	2	19	2	2	24	3	34	1	6	2	3	6	5	-	PREDICTED: protein WVD2-like 3 [Malus domestica]	-	-	-	-
Unigene0000599	56.3333	171.667	3.0484	5.1119	4.0413	12.5666	8.8242	12.2892	4.0672	11.2267	1.46482	0.000683715	0.00265833	yes	-	--	-	-	-	-	8	27	68	21	24	4	14	716	6	4	27	48	39	37	30	22	LAC14	PREDICTED: laccase-15-like [Prunus mume]	-	GO:0005576//extracellular region	GO:0003824//catalytic activity;GO:0016491//oxidoreductase activity	GO:0044710//single-organism metabolic process;GO:0008152//metabolic process;GO:0044699//single-organism process
Unigene0000602	480	174.333	13.3325	10.5438	13.2149	4.2085	3.8199	4.1336	12.3637	4.054	-1.6087	1.15441e-06	9.15365e-06	yes	-	PREDICTED: pyruvate kinase 1, cytosolic-like [Pyrus x bretschneideri]	-	-	-	-	439	113	144	111	341	173	126	295	236	277	76	237	271	101	132	96	V-UBI	PREDICTED: polyubiquitin 9 [Fragaria vesca subsp. vesca] [Fragaria vesca]	-	-	-	-
Unigene0000603	16.3333	3	1.2769	2.6048	0.8284	0.2515	0.2498	0.2752	1.57003	0.258833	-2.6007	0.00240249	0.00786843	yes	-	--	-	-	-	-	4697	1634	1664	1431	4323	1964	1295	3168	2406	3066	1410	3498	3690	1142	1288	1250	MED15A	PREDICTED: mediator of RNA polymerase II transcription subunit 15a-like [Malus domestica]	-	-	-	GO:0050789//regulation of biological process;GO:0060255//regulation of macromolecule metabolic process;GO:0010468//regulation of gene expression;GO:0019222//regulation of metabolic process;GO:0065007//biological regulation
Unigene0000606	129.667	60	2.9905	3.113	3.5451	1.3091	1.4301	1.2889	3.2162	1.3427	-1.26022	0.00229191	0.00755241	yes	-	PREDICTED: transcription factor bHLH149-like [Malus domestica]	-	-	-	-	1286	542	572	501	1137	529	496	1201	717	1196	559	1076	1257	333	487	370	-	PREDICTED: cysteine--tRNA ligase 2, cytoplasmic-like [Pyrus x bretschneideri]	ko00970//Aminoacyl-tRNA biosynthesis//Translation//Genetic Information Processing	-	-	-
Unigene0000612	3	20	0	0.4349	0.2075	1.4488	1.2511	1.1714	0.214133	1.29043	2.59127	0.00418212	0.0126101	yes	-	--	-	-	-	-	427	169	202	129	337	65	158	321	229	272	142	332	279	108	145	85	HMGB9	PREDICTED: high mobility group B protein 9-like isoform X4 [Malus domestica]	-	-	-	-
Unigene0000613	12	0.666667	1.4349	0.7517	1.1655	0.1633	0	0	1.11737	0.0544333	-4.35947	0.000402665	0.00167962	yes	-	--	-	-	-	-	178	75	59	55	149	57	36	178	118	204	60	194	268	46	75	73	-	PREDICTED: uncharacterized RNA methyltransferase pc1998 [Malus domestica]	-	-	GO:0016741//transferase activity, transferring one-carbon groups;GO:0008168//methyltransferase activity;GO:0016740//transferase activity;GO:0003824//catalytic activity	GO:0008152//metabolic process
Unigene0000621	28.6667	10.3333	1.4891	2.3564	3.0236	0.4237	1.2624	0.5408	2.2897	0.7423	-1.62508	0.0177103	0.0425766	yes	-	--	-	-	-	-	429	240	266	215	477	153	197	460	201	376	308	415	455	311	310	331	At3g47120	PREDICTED: zinc finger CCCH domain-containing protein 25-like [Pyrus x bretschneideri]	-	-	GO:0005488//binding	-
Unigene0000623	48.6667	21.6667	4.9432	3.1416	2.3163	1.3031	1.8488	0.9504	3.46703	1.36743	-1.34223	0.0194514	0.0460751	yes	-	--	-	-	-	-	27	74	69	69	13	71	69	21	6	10	78	12	26	34	44	41	-	--	-	-	-	-
Unigene0000624	247.667	19.3333	33.1337	22.823	22.0787	2.2039	1.7327	1.5069	26.0118	1.8145	-3.84152	1.85075e-16	8.65997e-15	yes	-	--	-	-	-	-	2	21	40	6	36	0	5	10	5	5	5	4	10	4	4	4	-	--	-	-	-	-
Unigene0000626	6.33333	0.333333	0.2622	0.4293	0.901	0	0.0741	0	0.530833	0.0247	-4.42568	0.00631757	0.0178901	yes	BAG1	PREDICTED: BAG family molecular chaperone regulator 1-like [Pyrus x bretschneideri]	-	-	-	-	283	170	114	112	181	149	91	166	134	117	153	258	282	118	120	126	PRL2	PREDICTED: protein pleiotropic regulator PRL2-like [Pyrus x bretschneideri]	ko03040//Spliceosome//Transcription//Genetic Information Processing	-	-	-
Unigene0000630	16.3333	0	1.8355	2.8466	0	0	0	0	1.5607	0.001	-10.608	0.000347868	0.00147694	yes	-	--	-	-	-	-	130	59	61	55	165	69	59	106	60	123	47	138	152	47	73	54	-	--	-	-	-	-
Unigene0000634	28.3333	8.66667	2.4792	3.0906	2.3234	1.5465	0.3233	0.2671	2.63107	0.7123	-1.88509	0.0137587	0.0344772	yes	-	T4.15 [Malus x robusta]	-	-	-	-	17	72	54	69	71	37	38	21	21	15	126	80	47	74	52	65	-	--	-	-	-	-
Unigene0000640	20	1.33333	1.7153	0.6637	0.682	0.0444	0.0441	0.0971	1.02033	0.0618667	-4.04373	5.66796e-05	0.000297252	yes	-	--	-	-	-	-	42	4	10	4	0	4	155	20	54	0	0	8	0	2	1	1	At3g48460	PREDICTED: GDSL esterase/lipase At3g48460 [Pyrus x bretschneideri]	-	-	GO:0016787//hydrolase activity;GO:0003824//catalytic activity	-
Unigene0000642	425.333	118.667	40.7682	18.8509	20.8231	8.3566	5.569	6.1346	26.8141	6.68673	-2.00362	1.30099e-06	1.02031e-05	yes	-	PREDICTED: anaphase-promoting complex subunit 13 [Pyrus x bretschneideri]	ko04120//Ubiquitin mediated proteolysis//Folding, sorting and degradation//Genetic Information Processing	-	-	GO:0048367//shoot system development;GO:0010033//response to organic substance;GO:0071704//organic substance metabolic process;GO:0006950//response to stress;GO:0009628//response to abiotic stimulus;GO:0036211//protein modification process;GO:0007154//cell communication;GO:0008152//metabolic process;GO:0065008//regulation of biological quality;GO:0051239//regulation of multicellular organismal pr…	29	142	137	120	46	170	95	29	27	16	189	73	50	127	116	132	-	--	-	-	-	-
Unigene0000644	287.333	78.3333	24.3925	26.3541	30.8145	7.3294	5.7072	7.1068	27.187	6.71447	-2.01757	1.12649e-07	1.11321e-06	yes	PAA1	Proteasome subunit alpha type-6-A, partial [Noccaea caerulescens]	ko03050//Proteasome//Folding, sorting and degradation//Genetic Information Processing	-	-	-	440	135	161	122	337	144	83	252	192	277	157	340	465	127	186	124	-	PREDICTED: uncharacterized protein LOC103444068 [Malus domestica]	-	-	-	-
Unigene0000645	529	193	21.2587	47.87	51.5037	12.2997	13.216	14.5581	40.2108	13.3579	-1.58989	4.48829e-05	0.000241797	yes	PAA1	PREDICTED: kinesin-like protein KIF22 isoform X2 [Malus domestica]	-	-	-	-	3007	1839	2817	1506	6275	1379	1746	5791	2092	10481	1686	5811	3973	1417	1060	1491	Os02g0778400	PREDICTED: UMP-CMP kinase 3-like isoform X1 [Pyrus x bretschneideri]	ko00240//Pyrimidine metabolism//Nucleotide metabolism//Metabolism	-	-	-
Unigene0000646	368.333	72.6667	45.4542	39.1392	46.252	9.4662	7.3347	6.3726	43.6151	7.7245	-2.49732	4.22961e-11	8.12666e-10	yes	PAA1	PREDICTED: kinesin-like protein KIN-10A [Pyrus x bretschneideri]	ko03050//Proteasome//Folding, sorting and degradation//Genetic Information Processing	-	-	-	412	139	168	72	223	67	110	249	191	120	67	79	68	33	39	32	At1g56130	PREDICTED: probable LRR receptor-like serine/threonine-protein kinase At1g56140 [Malus domestica]	-	-	-	-
Unigene0000647	211.667	39.3333	10.0834	13.4758	10.4824	1.6933	2.0086	2.0067	11.3472	1.90287	-2.57609	1.07029e-09	1.59929e-08	yes	MRS2-4	PREDICTED: magnesium transporter MRS2-4 [Fragaria vesca subsp. vesca] [Fragaria vesca]	-	-	GO:0022891//substrate-specific transmembrane transporter activity;GO:0005215//transporter activity;GO:0008324//cation transmembrane transporter activity;GO:0022892//substrate-specific transporter activity;GO:0022890//inorganic cation transmembrane transporter activity;GO:0022857//transmembrane transporter activity;GO:0015075//ion transmembrane transporter activity	GO:0072511//divalent inorganic cation transport;GO:0044763//single-organism cellular process;GO:0044699//single-organism process;GO:0051179//localization;GO:0006811//ion transport;GO:0044765//single-organism transport;GO:0009987//cellular process;GO:0070838//divalent metal ion transport;GO:0051234//establishment of localization;GO:0006812//cation transport;GO:1902578//single-organism localization…	14	7	1	5	12	2	3	11	11	12	13	8	9	2	7	6	POL2A	PREDICTED: DNA polymerase epsilon catalytic subunit A-like [Malus domestica]	ko00230//Purine metabolism//Nucleotide metabolism//Metabolism;ko00240//Pyrimidine metabolism//Nucleotide metabolism//Metabolism;ko03420//Nucleotide excision repair//Replication and repair//Genetic Information Processing;ko03030//DNA replication//Replication and repair//Genetic Information Processing;ko03410//Base excision repair//Replication and repair//Genetic Information Processing	-	-	-
Unigene0000651	8.66667	220	0.1863	0.2745	0.131	4.7714	6.8905	1.5442	0.197267	4.40203	4.47995	1.14552e-11	2.43548e-10	yes	At3g07870	PREDICTED: F-box/kelch-repeat protein At3g23880-like [Pyrus x bretschneideri]	-	-	-	-	44	5	6	12	25	6	10	36	37	22	4	15	25	8	10	3	ARP2	PREDICTED: actin-related protein 2-like [Pyrus x bretschneideri]	-	-	-	-
Unigene0000652	67.6667	30.6667	3.8834	5.4831	6.5205	2.0028	1.9204	2.6443	5.29567	2.18917	-1.27443	0.0114066	0.0294404	yes	-	zf-RING_2 domain-containing protein [Cephalotus follicularis]	-	-	-	-	59	6	9	9	38	8	7	46	23	46	12	45	53	6	7	5	SAC8	PREDICTED: phosphoinositide phosphatase SAC8-like [Pyrus x bretschneideri]	-	-	-	-
Unigene0000657	147.333	55.3333	2.4474	2.9354	4.6533	1.0044	1.3965	1.0109	3.34537	1.13727	-1.55659	0.000588038	0.00233156	yes	SIGC	PREDICTED: RNA polymerase sigma factor sigC-like isoform X1 [Pyrus x bretschneideri]	-	-	-	-	210	26	15	16	122	22	19	160	116	155	18	100	155	23	18	23	DGP2	PREDICTED: DAR GTPase 2, mitochondrial-like [Malus domestica]	-	-	-	-
Unigene0000658	370	190.333	7.4322	6.5076	4.681	2.4176	4.7291	1.2983	6.20693	2.815	-1.14075	0.0121177	0.030942	yes	TAO1	PREDICTED: protein SUPPRESSOR OF npr1-1, CONSTITUTIVE 1-like [Pyrus x bretschneideri]	-	-	-	-	1265	661	764	586	1193	493	534	979	712	918	806	1067	1426	492	738	571	-	--	-	-	-	-
Unigene0000664	15.3333	1	0.3777	2.4115	1.416	0.0806	0.1601	0	1.40173	0.0802333	-4.12687	0.000761776	0.00291774	yes	-	--	-	-	-	-	45	6	14	17	33	2	2	20	15	31	10	70	36	9	10	23	-	PREDICTED: lysine-specific demethylase rbr-2-like [Malus domestica]	ko04120//Ubiquitin mediated proteolysis//Folding, sorting and degradation//Genetic Information Processing	-	-	-
Unigene0000666	20.6667	5	0.4056	2.3108	2.1288	0.4155	0.4127	0.2273	1.61507	0.351833	-2.19863	0.0103697	0.0271789	yes	-	PREDICTED: uncharacterized protein LOC103960031 isoform X1 [Pyrus x bretschneideri]	-	-	-	-	1702	612	704	585	794	687	613	866	704	692	636	772	772	406	469	542	PAA1	PREDICTED: copper-transporting ATPase PAA1, chloroplastic [Malus domestica]	-	GO:0031224//intrinsic component of membrane;GO:0009526//plastid envelope;GO:0005737//cytoplasm;GO:0044444//cytoplasmic part;GO:0043231//intracellular membrane-bounded organelle;GO:0043226//organelle;GO:0031975//envelope;GO:0044425//membrane part;GO:0043229//intracellular organelle;GO:0016020//membrane;GO:0043227//membrane-bounded organelle;GO:0005622//intracellular;GO:0005623//cell;GO:0031967//or…	GO:0019829//cation-transporting ATPase activity;GO:0022804//active transmembrane transporter activity;GO:0043492//ATPase activity, coupled to movement of substances;GO:0005215//transporter activity;GO:0042625//ATPase coupled ion transmembrane transporter activity;GO:0016887//ATPase activity;GO:0015399//primary active transmembrane transporter activity;GO:0022857//transmembrane transporter activit…	GO:0044710//single-organism metabolic process;GO:0035434//copper ion transmembrane transport;GO:0008152//metabolic process;GO:0006825//copper ion transport;GO:0098655//cation transmembrane transport;GO:0044763//single-organism cellular process;GO:0051179//localization;GO:0030001//metal ion transport;GO:0034220//ion transmembrane transport;GO:1902578//single-organism localization;GO:0044237//cellu…
Unigene0000668	36	3.66667	1.8834	1.3296	2.9233	0.2512	0.2994	0	2.04543	0.183533	-3.47829	1.974e-05	0.000116795	yes	-	--	-	-	-	-	48	10	10	6	9	21	18	26	35	9	17	17	40	9	10	10	-	PREDICTED: uncharacterized protein LOC103967730 [Pyrus x bretschneideri]	-	-	-	-
Unigene0000670	293.333	861	3.1422	6.334	7.9489	11.6583	22.7379	11.7372	5.80837	15.3778	1.40464	0.000492869	0.00200002	yes	-	PREDICTED: TMV resistance protein N-like isoform X1 [Malus domestica]	-	-	-	-	20	118	118	28	58	26	74	61	29	55	69	34	20	142	54	37	-	--	-	-	-	-
Unigene0000672	991	5237.33	9.1291	14.1812	13.992	52.1735	61.2868	65.4068	12.4341	59.6224	2.26155	1.27092e-15	5.11806e-14	yes	-	PREDICTED: transcriptional regulator EFH1 isoform X1 [Theobroma cacao]	-	-	-	GO:0009987//cellular process;GO:0032502//developmental process;GO:0019222//regulation of metabolic process;GO:0007389//pattern specification process;GO:0044237//cellular metabolic process;GO:0050794//regulation of cellular process;GO:0048856//anatomical structure development;GO:0008152//metabolic process;GO:0007275//multicellular organism development;GO:0044699//single-organism process;GO:0009888…	76	258	220	228	149	216	284	61	51	65	192	98	134	163	235	163	-	PREDICTED: protein TONSOKU-like [Malus domestica]	-	-	-	-
Unigene0000677	3876.67	1254.33	101.692	90.0315	79.0329	22.0329	25.2611	31.9737	90.252	26.4226	-1.77219	7.10719e-11	1.31229e-09	yes	-	PREDICTED: histone H3.v1 isoform X1 [Pyrus x bretschneideri]	-	-	-	-	23	7	5	10	42	6	4	26	6	23	2	20	10	1	8	7	AIP2	PREDICTED: tax1-binding protein 1 homolog B-like [Pyrus x bretschneideri]	-	-	-	-
Unigene0000680	124.333	58	1.1931	1.6977	2.6089	1.0968	0.7651	0.4428	1.83323	0.768233	-1.25477	0.0126109	0.032003	yes	At1g07650	PREDICTED: probable leucine-rich repeat receptor-like serine/threonine-protein kinase At3g14840 isoform X2 [Prunus mume]	-	-	-	-	10	0	2	0	13	6	2	16	12	2	4	6	15	0	0	0	PAD1	PREDICTED: pentatricopeptide repeat-containing protein At4g16390, chloroplastic-like [Malus domestica]	-	-	-	-
Unigene0000681	4	21.3333	0.135	0.0663	0.5694	0.7492	1.7742	1.2609	0.2569	1.26143	2.29579	0.00808455	0.0220101	yes	-	PREDICTED: disease resistance protein RPP4-like, partial [Pyrus x bretschneideri]	-	-	-	-	19	2	6	0	16	2	1	8	5	16	12	16	36	3	3	4	-	--	-	-	-	-
Unigene0000682	1.66667	146.333	0.0584	0.0861	0	5.6625	5.0537	0.2183	0.0481667	3.64483	6.24167	3.04511e-08	3.3995e-07	yes	N	PREDICTED: TMV resistance protein N-like [Pyrus x bretschneideri]	-	-	-	-	5	0	1	0	4	3	0	4	4	3	8	4	5	0	1	8	-	--	-	-	-	-
Unigene0000683	5	70.6667	0.2442	0.1028	0.1634	3.2156	2.0107	1.1726	0.170133	2.13297	3.64812	1.44848e-07	1.4e-06	yes	-	PREDICTED: TMV resistance protein N-like [Pyrus x bretschneideri]	-	-	-	-	170	645	605	588	220	319	474	179	89	242	697	231	159	324	374	261	RLP12	PREDICTED: receptor-like protein 12 [Pyrus x bretschneideri]	-	-	-	-
Unigene0000690	6.33333	27.6667	0.4023	0.3293	0.5027	1.0875	3.0695	0.6261	0.411433	1.59437	1.95425	0.0152024	0.0374452	yes	Os03g0165400	PREDICTED: beta-galactosidase 3 [Vitis vinifera]	-	GO:0005576//extracellular region	GO:0016798//hydrolase activity, acting on glycosyl bonds;GO:0004553//hydrolase activity, hydrolyzing O-glycosyl compounds;GO:0016787//hydrolase activity;GO:0005488//binding;GO:0003824//catalytic activity;GO:0015925//galactosidase activity	GO:0045229//external encapsulating structure organization;GO:0065007//biological regulation;GO:1901564//organonitrogen compound metabolic process;GO:0006595//polyamine metabolic process;GO:0071555//cell wall organization;GO:0044237//cellular metabolic process;GO:0016043//cellular component organization;GO:0048509//regulation of meristem development;GO:0006575//cellular modified amino acid metabol…	13	0	3	4	24	6	0	16	16	17	9	11	31	6	11	11	-	--	-	-	-	-
Unigene0000691	153	566.333	2.4759	2.2143	4.2256	10.6706	11.16	7.97	2.97193	9.93353	1.74091	3.04043e-06	2.1882e-05	yes	N	PREDICTED: TMV resistance protein N-like [Malus domestica]	-	-	-	-	35	11	18	18	35	2	12	28	22	49	19	26	38	30	20	14	-	--	-	-	-	-
Unigene0000702	3497.67	1393	83.2108	95.5254	179.662	43.2969	48.26	37.8917	119.466	43.1495	-1.46919	4.67305e-06	3.21102e-05	yes	TIFY11B	PREDICTED: protein TIFY 6b-like [Malus domestica]	ko04075//Plant hormone signal transduction//Signal transduction//Environmental Information Processing	-	-	-	8	0	0	2	1	0	2	0	0	0	0	0	1	0	4	1	ycf2-A	hypothetical chloroplast RF21 (chloroplast) [Pachyrhizus erosus]	-	GO:0044444//cytoplasmic part;GO:0043229//intracellular organelle;GO:0044446//intracellular organelle part;GO:0044464//cell part;GO:0043231//intracellular membrane-bounded organelle;GO:0043227//membrane-bounded organelle;GO:0005623//cell;GO:0005622//intracellular;GO:0044424//intracellular part;GO:0005737//cytoplasm;GO:0044435//plastid part;GO:0009536//plastid;GO:0043226//organelle;GO:0044422//orga…	GO:0001883//purine nucleoside binding;GO:0097367//carbohydrate derivative binding;GO:0032550//purine ribonucleoside binding;GO:0005488//binding;GO:0036094//small molecule binding;GO:1901363//heterocyclic compound binding;GO:0032549//ribonucleoside binding;GO:0001882//nucleoside binding;GO:0097159//organic cyclic compound binding	-
Unigene0000709	2	139.667	0.1265	0	0	1.2778	4.8078	1.5553	0.0421667	2.54697	5.91653	2.45453e-10	4.14985e-09	yes	ACT	PREDICTED: vinorine synthase-like [Pyrus x bretschneideri]	-	-	GO:0003824//catalytic activity;GO:0016746//transferase activity, transferring acyl groups;GO:0016740//transferase activity	-	13589	2529	3598	2880	15062	5788	2560	11062	8119	9915	2397	17111	16612	2120	2214	2149	tma7	BnaAnng32380D [Brassica napus]	-	GO:0016020//membrane	-	-
Unigene0000721	408	938.333	3.5989	3.0917	5.713	9.6016	12.604	3.1942	4.13453	8.4666	1.03406	0.0188437	0.0448721	yes	SFH13	PREDICTED: phosphatidylinositol/phosphatidylcholine transfer protein SFH13-like [Malus domestica]	-	-	-	-	7	4	2	2	0	6	0	2	7	9	5	12	6	7	6	19	-	--	-	-	-	-
Unigene0000722	23.3333	1	0.7052	1.5833	1.133	0.043	0.0854	0	1.1405	0.0428	-4.73591	3.73086e-06	2.6273e-05	yes	-	PREDICTED: uncharacterized protein LOC107880685 [Prunus mume]	-	-	-	-	53	187	129	153	88	151	165	74	48	77	163	78	104	73	135	140	-	PREDICTED: protein NYNRIN-like [Prunus mume]	-	-	-	-
Unigene0000723	27.3333	4.66667	1.1676	3.8814	2.1042	0.23	0.1523	0.7548	2.3844	0.379033	-2.65323	0.00178871	0.00610583	yes	-	--	-	-	-	-	5	11	23	11	21	0	16	18	4	7	0	2	6	4	0	4	WRKY16	PREDICTED: protein SUPPRESSOR OF npr1-1, CONSTITUTIVE 1-like [Pyrus x bretschneideri]	-	-	-	-
Unigene0000728	572.667	300	18.3621	12.5901	14.3189	7.6871	6.9463	6.6669	15.0904	7.1001	-1.08772	0.000584587	0.00231974	yes	-	PREDICTED: uncharacterized protein LOC103967739 isoform X1 [Pyrus x bretschneideri]	-	-	-	-	12	2	9	2	21	4	2	15	5	0	5	22	27	9	7	6	CPRD49	PREDICTED: GDSL esterase/lipase CPRD49-like [Sesamum indicum]	-	-	-	-
Unigene0000729	34.3333	8.66667	0.3423	1.5801	1.4756	0.4383	0.1451	0.1918	1.13267	0.2584	-2.13205	0.00564293	0.0162443	yes	NFYA3	PREDICTED: nuclear transcription factor Y subunit A-3-like [Malus domestica]	-	-	-	-	26	4	6	7	9	16	9	12	17	14	8	8	4	2	10	6	-	--	-	-	-	-
Unigene0000730	260	760.667	15.3698	21.7583	17.5821	57.5312	40.8013	45.8882	18.2367	48.0736	1.3984	1.11145e-05	6.96992e-05	yes	-	--	-	-	-	-	59	31	57	27	53	7	11	73	45	92	71	85	79	22	46	32	-	--	-	-	-	-
Unigene0000734	57	21.3333	4.5098	5.4018	8.2465	1.8779	2.3312	1.9516	6.0527	2.05357	-1.55945	0.00344286	0.01068	yes	-	PREDICTED: probable LRR receptor-like serine/threonine-protein kinase At3g47570 [Pyrus x bretschneideri]	-	-	-	-	6	38	37	36	10	14	42	13	9	4	12	6	3	21	27	25	-	--	-	-	-	-
Unigene0000735	102	33.6667	4.7051	2.205	2.3056	1.05	1.0167	0.6318	3.0719	0.8995	-1.77194	0.000634178	0.00249054	yes	-	PREDICTED: NAC domain-containing protein 41-like [Pyrus x bretschneideri]	-	-	-	-	104	16	17	15	40	15	13	59	36	16	16	19	67	8	8	16	-	PREDICTED: basic leucine zipper 23-like [Malus domestica]	-	GO:0005622//intracellular;GO:0044424//intracellular part;GO:0044464//cell part;GO:0005623//cell	-	GO:0009628//response to abiotic stimulus;GO:0065007//biological regulation;GO:0042221//response to chemical;GO:0006970//response to osmotic stress;GO:0050794//regulation of cellular process;GO:0006950//response to stress;GO:0050789//regulation of biological process;GO:0050896//response to stimulus
Unigene0000736	67	22.3333	1.7313	2.257	2.1534	0.3762	0.9606	0.4997	2.04723	0.612167	-1.74168	0.0014992	0.00525132	yes	MFP1-1	PREDICTED: MAR-binding filament-like protein 1-1 isoform X1 [Malus domestica]	-	-	-	-	189	90	69	81	85	18	104	137	102	95	74	77	86	41	86	47	SYNC1	Aminoacyl-tRNA synthetase, class II (D/K/N), partial [Corchorus olitorius]	ko00970//Aminoacyl-tRNA biosynthesis//Translation//Genetic Information Processing	GO:0005623//cell;GO:0005622//intracellular;GO:0044424//intracellular part;GO:0044464//cell part	GO:0005488//binding;GO:0032550//purine ribonucleoside binding;GO:0036094//small molecule binding;GO:0003824//catalytic activity;GO:0016876//ligase activity, forming aminoacyl-tRNA and related compounds;GO:0001882//nucleoside binding;GO:0097367//carbohydrate derivative binding;GO:0032549//ribonucleoside binding;GO:0016874//ligase activity;GO:1901363//heterocyclic compound binding;GO:0016875//ligas…	GO:0043043//peptide biosynthetic process;GO:0010467//gene expression;GO:1901566//organonitrogen compound biosynthetic process;GO:0044249//cellular biosynthetic process;GO:0044763//single-organism cellular process;GO:0006520//cellular amino acid metabolic process;GO:0044271//cellular nitrogen compound biosynthetic process;GO:0006412//translation;GO:0044267//cellular protein metabolic process;GO:00…
Unigene0000738	1802.67	5485.33	27.6488	11.6228	14.879	50.3493	55.4861	41.1042	18.0502	48.9799	1.44017	1.08526e-05	6.82588e-05	yes	Os01g0801600	PREDICTED: probable glycerol-3-phosphate dehydrogenase [NAD(+)] 1, cytosolic [Malus domestica]	ko00564//Glycerophospholipid metabolism//Lipid metabolism//Metabolism	GO:0044464//cell part;GO:0005622//intracellular;GO:0005737//cytoplasm;GO:0005623//cell;GO:0044424//intracellular part;GO:0044444//cytoplasmic part	GO:1901363//heterocyclic compound binding;GO:0097159//organic cyclic compound binding;GO:0036094//small molecule binding;GO:0048037//cofactor binding;GO:0005488//binding;GO:0003824//catalytic activity;GO:0016491//oxidoreductase activity;GO:1901265//nucleoside phosphate binding;GO:0000166//nucleotide binding;GO:0005515//protein binding;GO:0016614//oxidoreductase activity, acting on CH-OH group of …	GO:0006796//phosphate-containing compound metabolic process;GO:0006793//phosphorus metabolic process;GO:0044238//primary metabolic process;GO:0009987//cellular process;GO:0052646//alditol phosphate metabolic process;GO:0044710//single-organism metabolic process;GO:0044699//single-organism process;GO:0019637//organophosphate metabolic process;GO:1901135//carbohydrate derivative metabolic process;G…	136	38	51	46	98	48	26	137	61	140	72	103	120	43	37	20	UPL1	PREDICTED: LOW QUALITY PROTEIN: E3 ubiquitin-protein ligase UPL1-like [Pyrus x bretschneideri]	ko00970//Aminoacyl-tRNA biosynthesis//Translation//Genetic Information Processing	-	GO:0003824//catalytic activity	GO:0044260//cellular macromolecule metabolic process;GO:0008152//metabolic process;GO:0044237//cellular metabolic process;GO:0032446//protein modification by small protein conjugation;GO:0006464//cellular protein modification process;GO:0036211//protein modification process;GO:0019538//protein metabolic process;GO:0070647//protein modification by small protein conjugation or removal;GO:0044267//c…
Unigene0000739	1031	3373.33	14.7579	17.2592	17.127	48.31	45.4799	51.6723	16.3814	48.4874	1.56555	1.32863e-09	1.94547e-08	yes	-	PREDICTED: probable serine/threonine-protein kinase DDB_G0267514 [Malus domestica]	-	-	-	-	13706	37165	33527	27385	18376	22232	27670	14919	10084	17432	34188	15078	13048	18234	21952	16514	UPL1	PREDICTED: E3 ubiquitin-protein ligase UPL1-like isoform X4 [Pyrus x bretschneideri]	ko04120//Ubiquitin mediated proteolysis//Folding, sorting and degradation//Genetic Information Processing	-	GO:0003824//catalytic activity	GO:0044267//cellular protein metabolic process;GO:0036211//protein modification process;GO:0070647//protein modification by small protein conjugation or removal;GO:0043170//macromolecule metabolic process;GO:0044237//cellular metabolic process;GO:0043412//macromolecule modification;GO:0044260//cellular macromolecule metabolic process;GO:0019538//protein metabolic process;GO:0044238//primary metab…
Unigene0000740	36	453	0.9968	0.0377	0	3.551	4.7047	3.097	0.344833	3.78423	3.45603	0.00186212	0.00632393	yes	NPF2.11	PREDICTED: protein NRT1/ PTR FAMILY 2.9 [Malus domestica]	-	-	-	GO:0051179//localization;GO:0051234//establishment of localization	3240	9107	8216	5957	4611	4951	6829	3455	2330	3833	7984	3031	2495	5128	5136	3597	UPL1	PREDICTED: E3 ubiquitin-protein ligase UPL1-like [Malus domestica]	ko04120//Ubiquitin mediated proteolysis//Folding, sorting and degradation//Genetic Information Processing	-	-	-
Unigene0000744	797.667	384.333	11.5574	15.6086	18.6576	6.5546	8.5226	4.7495	15.2745	6.6089	-1.20865	0.00027577	0.00120462	yes	BAM2	PREDICTED: beta-amylase 2, chloroplastic isoform X1 [Malus domestica]	ko00500//Starch and sucrose metabolism//Carbohydrate metabolism//Metabolism	-	GO:0016787//hydrolase activity;GO:0003824//catalytic activity;GO:0004553//hydrolase activity, hydrolyzing O-glycosyl compounds;GO:0016160//amylase activity;GO:0016798//hydrolase activity, acting on glycosyl bonds	GO:0008152//metabolic process;GO:0044238//primary metabolic process	3444	8392	6832	6175	3743	4803	5498	3251	2265	3619	8266	3187	2720	4582	5258	3600	UPL2	PREDICTED: E3 ubiquitin-protein ligase UPL1-like [Malus domestica]	ko04120//Ubiquitin mediated proteolysis//Folding, sorting and degradation//Genetic Information Processing	-	GO:0003824//catalytic activity	GO:0009987//cellular process;GO:0043412//macromolecule modification;GO:0071704//organic substance metabolic process;GO:0044237//cellular metabolic process;GO:0070647//protein modification by small protein conjugation or removal;GO:0006464//cellular protein modification process;GO:0032446//protein modification by small protein conjugation;GO:0019538//protein metabolic process;GO:0044267//cellular …
Unigene0000746	291.333	23.3333	4.1373	7.243	6.7702	0.5856	0.3998	0.3203	6.05017	0.435233	-3.79711	1.17921e-15	4.77903e-14	yes	-	PREDICTED: uncharacterized protein LOC103943751 isoform X2 [Pyrus x bretschneideri]	-	-	-	-	0	34	65	14	8	11	15	3	0	0	2	4	3	6	0	2	-	PREDICTED: U-box domain-containing protein 29-like [Pyrus x bretschneideri]	-	-	-	-
Unigene0000748	1969.67	763.333	24.1833	28.2657	30.1279	8.373	10.1712	10.4374	27.5256	9.66053	-1.5106	2.50686e-08	2.84211e-07	yes	XB3	XB3 in [Theobroma cacao]	-	-	GO:0046872//metal ion binding;GO:0046914//transition metal ion binding;GO:0003824//catalytic activity;GO:0005488//binding;GO:0043169//cation binding;GO:0043167//ion binding	GO:0032879//regulation of localization;GO:0044238//primary metabolic process;GO:0044267//cellular protein metabolic process;GO:0044260//cellular macromolecule metabolic process;GO:0070647//protein modification by small protein conjugation or removal;GO:0019538//protein metabolic process;GO:0032446//protein modification by small protein conjugation;GO:0043170//macromolecule metabolic process;GO:00…	950	460	568	308	658	240	332	908	614	949	601	834	685	426	483	467	Os07g0689300	PREDICTED: lon protease homolog 1, mitochondrial-like [Malus domestica]	-	-	-	-
Unigene0000749	31.3333	122	1.2656	0.7331	0.9732	2.2438	5.0619	3.0607	0.990633	3.45547	1.80246	0.000373908	0.00157413	yes	At1g67000	PREDICTED: LEAF RUST 10 DISEASE-RESISTANCE LOCUS RECEPTOR-LIKE PROTEIN KINASE-like 2.7 [Pyrus x bretschneideri]	-	-	-	-	18	1	11	4	10	2	6	10	11	8	5	13	14	2	0	0	-	40S ribosomal protein S23-1 [Theobroma cacao]	-	GO:0044464//cell part;GO:0005622//intracellular;GO:0005623//cell;GO:0030529//intracellular ribonucleoprotein complex;GO:0032991//macromolecular complex;GO:0044424//intracellular part;GO:1990904//ribonucleoprotein complex	-	GO:1901576//organic substance biosynthetic process;GO:0006790//sulfur compound metabolic process;GO:0043436//oxoacid metabolic process;GO:0044237//cellular metabolic process;GO:0044710//single-organism metabolic process;GO:0006520//cellular amino acid metabolic process;GO:0046474//glycerophospholipid biosynthetic process;GO:0009058//biosynthetic process;GO:0006644//phospholipid metabolic process;…
Unigene0000751	15.6667	1.33333	0.2128	2.4038	2.1938	0.0908	0.0902	0.1987	1.60347	0.126567	-3.66322	0.00204158	0.0068374	yes	-	--	-	-	-	-	263	116	104	107	347	40	67	246	139	97	72	201	243	64	90	95	-	PREDICTED: 30S ribosomal protein S6 [Malus domestica]	-	-	-	-
Unigene0000754	1516	360	9.7309	26.998	22.8046	5.4414	2.6503	4.7773	19.8445	4.28967	-2.2098	4.95763e-08	5.29421e-07	yes	GAI	DELLA protein [Malus hupehensis]	ko04075//Plant hormone signal transduction//Signal transduction//Environmental Information Processing	-	-	-	74	26	34	32	69	20	15	77	44	97	29	69	69	17	36	22	CNR6	PREDICTED: cell number regulator 6-like isoform X1 [Pyrus x bretschneideri]	-	-	-	GO:0009987//cellular process;GO:0044763//single-organism cellular process;GO:0044699//single-organism process
Unigene0000755	1028	2.66667	16.1276	0	0	0.0179	0.0089	0.0098	5.37587	0.0122	-8.78347	0.000258298	0.00113768	yes	ORF1	RNA replication protein [Anthurium amnicola]	-	-	-	-	220	588	747	688	487	270	451	363	182	537	931	578	235	452	373	289	Os12g0104800	PREDICTED: clathrin heavy chain 2-like [Pyrus x bretschneideri]	ko04144//Endocytosis//Transport and catabolism//Cellular Processes	-	-	-
Unigene0000758	394	125.333	36.7913	46.4913	40.3264	12.3053	13.0411	9.9454	41.203	11.7639	-1.80838	3.13351e-07	2.82778e-06	yes	-	PREDICTED: uncharacterized protein At2g34160-like [Pyrus x bretschneideri]	-	-	-	-	28	2	10	5	9	4	5	26	9	8	4	10	26	4	12	8	DDB_G0275467	PREDICTED: 5'-nucleotidase domain-containing protein DDB_G0275467-like isoform X1 [Pyrus x bretschneideri]	-	-	-	-
Unigene0000759	30.3333	0	0.5455	2.5899	4.7717	0	0	0	2.6357	0.001	-11.364	1.85323e-07	1.75215e-06	yes	-	hypothetical protein PRUPE_6G217400 [Prunus persica]	-	-	-	-	0	14	6	8	2	5	4	4	0	0	11	9	9	4	5	5	-	G patch domain-containing protein 1, partial [Anthurium amnicola]	-	-	-	-
Unigene0000761	24	7.33333	1.2797	1.1312	2.0387	0.2731	0.5967	0.3585	1.4832	0.409433	-1.85701	0.0087981	0.023676	yes	At2g34160	DNA/RNA-binding protein Alba-like protein [Corchorus capsularis]	-	-	-	-	151	49	42	43	97	72	35	70	72	96	46	96	106	32	46	36	DHNAT1	PREDICTED: 1,4-dihydroxy-2-naphthoyl-CoA thioesterase 1-like [Malus domestica]	-	-	-	-
Unigene0000767	141	10.3333	14.7877	3.0979	3.6826	1.0151	0.0877	0.2897	7.1894	0.464167	-3.95316	2.61022e-06	1.91103e-05	yes	FPF1	PREDICTED: flowering-promoting factor 1 [Prunus mume]	-	-	-	-	24	8	8	12	39	2	3	23	10	20	4	22	20	7	8	3	AtMg00810	PREDICTED: uncharacterized mitochondrial protein AtMg00810-like [Malus domestica]	-	-	-	-
Unigene0000768	168.333	79	5.9774	4.9547	6.0226	2.4185	2.6947	2.0327	5.65157	2.38197	-1.2465	0.00178311	0.00608905	yes	TPR1	PREDICTED: topless-related protein 1-like isoform X1 [Pyrus x bretschneideri]	-	-	-	-	180	24	42	26	366	26	56	163	113	123	19	147	118	38	38	28	RABC2A	PREDICTED: ras-related protein RABC2a-like [Pyrus x bretschneideri]	-	-	GO:0036094//small molecule binding;GO:0032550//purine ribonucleoside binding;GO:0032549//ribonucleoside binding;GO:0001882//nucleoside binding;GO:0097159//organic cyclic compound binding;GO:0005488//binding;GO:0097367//carbohydrate derivative binding;GO:0001883//purine nucleoside binding;GO:1901363//heterocyclic compound binding	GO:0051716//cellular response to stimulus;GO:0007154//cell communication;GO:0050794//regulation of cellular process;GO:0044700//single organism signaling;GO:0065007//biological regulation;GO:0007165//signal transduction;GO:0051179//localization;GO:0009987//cellular process;GO:0008104//protein localization;GO:0050789//regulation of biological process;GO:0033036//macromolecule localization;GO:00355…
Unigene0000772	92	37.3333	2.8257	5.3233	4.2543	2.0957	1.1388	1.2977	4.13443	1.51073	-1.45244	0.00373706	0.0114473	yes	-	PREDICTED: dolichyl-diphosphooligosaccharide--protein glycosyltransferase 48 kDa subunit-like [Pyrus x bretschneideri]	ko04141//Protein processing in endoplasmic reticulum//Folding, sorting and degradation//Genetic Information Processing;ko00510//N-Glycan biosynthesis//Glycan biosynthesis and metabolism//Metabolism	-	-	-	0	6	15	20	7	9	0	0	0	0	0	0	0	0	0	0	WRKY29	PREDICTED: probable WRKY transcription factor 29 isoform X1 [Pyrus x bretschneideri]	ko04626//Plant-pathogen interaction//Environmental adaptation//Organismal Systems	-	GO:0097159//organic cyclic compound binding;GO:0003677//DNA binding;GO:0003676//nucleic acid binding;GO:1901363//heterocyclic compound binding;GO:0005488//binding	GO:0010468//regulation of gene expression;GO:0065007//biological regulation;GO:0019222//regulation of metabolic process;GO:0050789//regulation of biological process;GO:0060255//regulation of macromolecule metabolic process
Unigene0000774	258.667	97.6667	12.643	19.2736	17.6491	6.0707	4.5774	6.3336	16.5219	5.66057	-1.54536	7.35931e-05	0.000374908	yes	-	PREDICTED: uncharacterized protein LOC103959672 [Pyrus x bretschneideri]	-	-	-	-	168	21	52	45	167	28	14	156	96	115	20	134	112	28	24	14	-	transmembrane protein [Arabidopsis thaliana]	-	-	-	-
Unigene0000779	362	202.667	3.8831	1.7054	1.583	1.3155	1.4605	0.773	2.3905	1.183	-1.01486	0.0198106	0.0467692	yes	ANX2	PREDICTED: LOW QUALITY PROTEIN: receptor-like protein kinase ANXUR2 [Malus domestica]	-	-	GO:0016740//transferase activity;GO:0016301//kinase activity;GO:0003824//catalytic activity;GO:0016772//transferase activity, transferring phosphorus-containing groups	GO:0006796//phosphate-containing compound metabolic process;GO:0009987//cellular process;GO:0044237//cellular metabolic process;GO:0008152//metabolic process;GO:0006793//phosphorus metabolic process	1242	443	588	414	1080	389	333	816	624	530	437	895	1285	323	483	367	RPS20	PREDICTED: 30S ribosomal protein S20, chloroplastic-like [Malus domestica]	ko03010//Ribosome//Translation//Genetic Information Processing	-	-	-
Unigene0000782	108	35.6667	2.1515	1.9812	4.2595	0.6887	1.1856	0.6279	2.7974	0.834067	-1.74585	0.00085021	0.00321194	yes	-	PREDICTED: uncharacterized protein LOC103951289 [Pyrus x bretschneideri]	-	-	-	-	0	8	9	8	3	8	7	4	2	0	7	0	1	3	2	0	-	PREDICTED: LOW QUALITY PROTEIN: uncharacterized protein LOC103405321 [Malus domestica]	-	-	-	-
Unigene0000784	540.667	228	30.9846	26.5468	30.3429	9.086	11.2437	13.2702	29.2914	11.2	-1.38698	1.85999e-05	0.000110845	yes	-	--	ko00563//Glycosylphosphatidylinositol(GPI)-anchor biosynthesis//Glycan biosynthesis and metabolism//Metabolism	-	-	-	131	37	54	26	104	12	27	137	93	129	38	86	98	30	31	19	-	--	-	-	-	-
Unigene0000785	129.333	27.6667	8.6537	6.2685	5.5755	1.5236	1.6965	0.6566	6.83257	1.29223	-2.40256	2.40303e-06	1.77393e-05	yes	-	PREDICTED: FHA domain-containing protein PS1-like [Malus domestica]	-	-	-	-	43	12	18	11	30	11	8	29	15	23	5	14	25	10	6	4	-	PREDICTED: peroxisomal 2,4-dienoyl-CoA reductase [Pyrus x bretschneideri]	ko04146//Peroxisome//Transport and catabolism//Cellular Processes	-	-	-
Unigene0000786	1558.67	707	25.7834	37.3828	31.5076	12.953	12.9873	12.8075	31.5579	12.9159	-1.28885	3.08156e-06	2.21493e-05	yes	At1g07440	PREDICTED: tropinone reductase homolog At1g07440-like isoform X1 [Malus domestica]	ko00960//Tropane, piperidine and pyridine alkaloid biosynthesis//Biosynthesis of other secondary metabolites//Metabolism	-	-	-	4539	1040	1292	898	3760	809	854	3723	2444	3993	1070	3931	3435	1253	1046	1414	At4g39280	PREDICTED: phenylalanine--tRNA ligase alpha subunit, cytoplasmic [Malus domestica]	ko00970//Aminoacyl-tRNA biosynthesis//Translation//Genetic Information Processing	GO:0005623//cell;GO:0044424//intracellular part;GO:0044464//cell part;GO:0005622//intracellular	GO:0001882//nucleoside binding;GO:0001883//purine nucleoside binding;GO:0016874//ligase activity;GO:0097159//organic cyclic compound binding;GO:0032550//purine ribonucleoside binding;GO:0036094//small molecule binding;GO:0005488//binding;GO:0016876//ligase activity, forming aminoacyl-tRNA and related compounds;GO:0097367//carbohydrate derivative binding;GO:0003824//catalytic activity;GO:0016875//…	GO:0006418//tRNA aminoacylation for protein translation;GO:1901564//organonitrogen compound metabolic process;GO:0043436//oxoacid metabolic process;GO:0006082//organic acid metabolic process;GO:0043604//amide biosynthetic process;GO:0044699//single-organism process;GO:0034645//cellular macromolecule biosynthetic process;GO:0006807//nitrogen compound metabolic process;GO:0044249//cellular biosynth…
Unigene0000787	210.333	25	4.3956	9.299	15.5721	1.2782	1.3104	0.5413	9.75557	1.0433	-3.22507	2.53071e-08	2.8655e-07	yes	N	PREDICTED: TMV resistance protein N-like [Pyrus x bretschneideri]	-	-	-	-	378	113	100	55	308	45	72	265	207	223	90	214	290	43	83	70	SAC8	PREDICTED: phosphoinositide phosphatase SAC8 isoform X2 [Prunus mume]	-	GO:0016020//membrane;GO:0043226//organelle;GO:0044422//organelle part;GO:0043227//membrane-bounded organelle;GO:0031224//intrinsic component of membrane;GO:0031090//organelle membrane;GO:0044425//membrane part	GO:0016791//phosphatase activity;GO:0042578//phosphoric ester hydrolase activity;GO:0003824//catalytic activity;GO:0016788//hydrolase activity, acting on ester bonds;GO:0016787//hydrolase activity	GO:0044237//cellular metabolic process;GO:0043647//inositol phosphate metabolic process;GO:0006066//alcohol metabolic process;GO:0005975//carbohydrate metabolic process;GO:0019637//organophosphate metabolic process;GO:0008152//metabolic process;GO:0044723//single-organism carbohydrate metabolic process;GO:1901615//organic hydroxy compound metabolic process;GO:0019751//polyol metabolic process;GO:…
Unigene0000789	131.333	367	3.297	2.8397	3.5651	8.2916	10.7929	5.1156	3.23393	8.0667	1.31869	0.000750012	0.00287937	yes	N	PREDICTED: TMV resistance protein N-like [Malus domestica]	-	-	-	-	6	0	2	0	8	0	0	5	3	3	0	1	10	0	1	0	-	--	-	-	-	-
Unigene0000790	132	944.333	2.8978	1.536	4.3536	23.617	26.203	6.1422	2.92913	18.6541	2.67094	3.89717e-07	3.44224e-06	yes	N	PREDICTED: TMV resistance protein N-like isoform X1 [Pyrus x bretschneideri]	-	-	-	-	577	249	297	122	475	64	211	509	251	358	191	252	206	188	179	115	POP1	PREDICTED: ribonucleases P/MRP protein subunit POP1 isoform X1 [Malus domestica]	ko03013//RNA transport//Translation//Genetic Information Processing;ko03008//Ribosome biogenesis in eukaryotes//Translation//Genetic Information Processing	-	-	GO:0090304//nucleic acid metabolic process;GO:0034641//cellular nitrogen compound metabolic process;GO:0006725//cellular aromatic compound metabolic process;GO:0046483//heterocycle metabolic process;GO:0044238//primary metabolic process;GO:0044237//cellular metabolic process;GO:0043170//macromolecule metabolic process;GO:0016070//RNA metabolic process;GO:0071704//organic substance metabolic proce…
Unigene0000791	163	743.333	3.7678	3.4311	4.63	18.3391	22.5911	7.0136	3.94297	15.9813	2.01903	2.01395e-06	1.5142e-05	yes	N	PREDICTED: TMV resistance protein N-like [Malus domestica]	-	-	-	-	15	1	2	0	11	0	4	15	6	6	0	6	1	0	0	1	-	--	-	-	-	-
Unigene0000792	64.6667	4	8.9538	0.7622	1.7342	0.2548	0.253	0.1115	3.81673	0.206433	-4.20859	1.16754e-05	7.28777e-05	yes	LAZ5	PREDICTED: TMV resistance protein N-like [Pyrus x bretschneideri]	-	-	-	-	65	5	5	1	34	1	2	26	30	44	5	28	65	5	7	9	-	PREDICTED: protein AATF-like isoform X1 [Malus domestica]	-	-	-	-
Unigene0000794	17191.7	8086.33	65.8621	94.3732	95.0995	35.3811	38.9082	34.1407	85.1116	36.1433	-1.23563	1.07273e-06	8.55782e-06	yes	N	PREDICTED: TMV resistance protein N-like [Malus domestica]	-	-	-	-	15	2	5	1	24	4	9	7	6	9	1	21	10	0	6	4	-	PREDICTED: protein AATF-like isoform X1 [Malus domestica]	-	-	-	-
Unigene0000798	73	25.6667	4.4439	5.1872	4.1043	1.8692	1.4196	1.0224	4.57847	1.43707	-1.67174	0.000898251	0.00336856	yes	-	PREDICTED: TMV resistance protein N-like [Pyrus x bretschneideri]	-	-	-	-	32	5	6	4	2	12	4	21	10	6	4	1	4	3	3	0	BAM3	PREDICTED: leucine-rich repeat receptor-like serine/threonine-protein kinase BAM3 [Pyrus x bretschneideri]	-	-	GO:0016772//transferase activity, transferring phosphorus-containing groups;GO:0016301//kinase activity;GO:0016740//transferase activity;GO:0003824//catalytic activity	GO:0032502//developmental process;GO:0044767//single-organism developmental process;GO:0008152//metabolic process;GO:0048731//system development;GO:0040007//growth;GO:0048513//animal organ development;GO:0044707//single-multicellular organism process;GO:0044763//single-organism cellular process;GO:0044699//single-organism process;GO:0007275//multicellular organism development;GO:0032501//multicel…
Unigene0000801	70	15.3333	2.5091	3.0704	2.814	0.7373	0.523	0.3841	2.79783	0.548133	-2.35171	1.27578e-05	7.89689e-05	yes	-	RRM_1 domain-containing protein/PWI domain-containing protein [Cephalotus follicularis]	-	-	-	-	42	20	10	9	11	18	13	28	30	12	24	15	10	12	17	3	-	--	-	-	-	-
Unigene0000802	186.333	40.3333	3.6268	3.9098	4.4559	1.0005	0.9186	0.3924	3.9975	0.7705	-2.37523	4.67129e-07	4.0623e-06	yes	N	PREDICTED: TMV resistance protein N-like isoform X1 [Malus domestica]	-	-	-	-	7	29	26	14	25	8	15	4	0	2	0	0	1	3	0	2	-	--	-	-	-	-
Unigene0000803	518.667	196	11.1149	15.9169	18.3203	7.1481	3.9579	4.3599	15.1174	5.1553	-1.55208	2.9647e-05	0.000167313	yes	-	PREDICTED: uncharacterized protein LOC103438037 [Malus domestica]	-	-	-	-	1867	639	754	540	1227	417	454	1502	1086	1806	691	1229	915	516	516	505	At5g23430	PREDICTED: katanin p80 WD40 repeat-containing subunit B1 homolog isoform X1 [Malus domestica]	-	-	-	-
Unigene0000805	54.6667	179.667	6.6839	7.1617	2.4676	21.6983	9.3577	16.9279	5.43773	15.9946	1.55651	0.00269785	0.00868305	yes	-	hypothetical protein MANES_11G062500 [Manihot esculenta]	-	-	-	-	555	156	173	99	384	123	97	427	239	303	137	333	392	101	116	120	BRPF3	PREDICTED: homeotic protein female sterile-like isoform X2 [Malus domestica]	-	-	-	-
Unigene0000806	8.66667	43.6667	0.2294	0.3756	0.3584	1.4689	1.9451	0.9285	0.321133	1.4475	2.17232	0.000553343	0.00221173	yes	-	PREDICTED: F-box/FBD/LRR-repeat protein At1g13570-like [Malus domestica]	-	-	-	-	32	83	157	38	67	16	163	40	11	24	44	8	19	26	18	22	-	--	-	-	-	-
Unigene0000807	68	24.3333	7.0319	8.1256	5.427	1.942	3.1559	1.4485	6.8615	2.18213	-1.65278	0.00188346	0.00638083	yes	-	PREDICTED: protein CHROMATIN REMODELING 24-like isoform X1 [Pyrus x bretschneideri]	-	-	-	-	2	0	0	0	1	0	1	0	8	10	1	6	9	3	2	0	-	--	-	-	-	-
Unigene0000810	3710	195.333	114.298	139.357	132.129	6.6711	6.141	5.465	128.595	6.09237	-4.39969	2.85053e-49	3.5235e-46	yes	ATHB-7	PREDICTED: homeobox-leucine zipper protein ATHB-7-like [Pyrus x bretschneideri]	-	GO:0005622//intracellular;GO:0043231//intracellular membrane-bounded organelle;GO:0044464//cell part;GO:0043229//intracellular organelle;GO:0043226//organelle;GO:0044424//intracellular part;GO:0005623//cell;GO:0043227//membrane-bounded organelle	GO:0003677//DNA binding;GO:0097159//organic cyclic compound binding;GO:1901363//heterocyclic compound binding;GO:0001071//nucleic acid binding transcription factor activity;GO:0005488//binding;GO:0003676//nucleic acid binding	GO:0044249//cellular biosynthetic process;GO:0044237//cellular metabolic process;GO:0044260//cellular macromolecule metabolic process;GO:0009059//macromolecule biosynthetic process;GO:0009987//cellular process;GO:0050789//regulation of biological process;GO:0071704//organic substance metabolic process;GO:0065007//biological regulation;GO:0019222//regulation of metabolic process;GO:0060255//regula…	71	4	24	11	27	15	8	37	14	34	10	30	30	10	18	22	At5g45780	PREDICTED: probable LRR receptor-like serine/threonine-protein kinase At5g45780 [Pyrus x bretschneideri]	-	GO:0016020//membrane;GO:0031224//intrinsic component of membrane;GO:0044425//membrane part	GO:0016740//transferase activity;GO:0016491//oxidoreductase activity;GO:0016628//oxidoreductase activity, acting on the CH-CH group of donors, NAD or NADP as acceptor;GO:0032550//purine ribonucleoside binding;GO:0032549//ribonucleoside binding;GO:1901363//heterocyclic compound binding;GO:0003824//catalytic activity;GO:0097367//carbohydrate derivative binding;GO:0004672//protein kinase activity;GO…	GO:0006464//cellular protein modification process;GO:0043412//macromolecule modification;GO:0032502//developmental process;GO:0044710//single-organism metabolic process;GO:0006796//phosphate-containing compound metabolic process;GO:0006793//phosphorus metabolic process;GO:0003006//developmental process involved in reproduction;GO:0008152//metabolic process;GO:0009987//cellular process;GO:0044238/…
Unigene0000812	48	6.66667	1.9065	2.1515	1.6346	0.2424	0.1719	0.303	1.89753	0.2391	-2.98844	1.51764e-06	1.17225e-05	yes	-	PREDICTED: protein transport protein SEC31 isoform X2 [Pyrus x bretschneideri]	-	-	-	-	63	208	195	86	39	33	55	46	4	61	119	99	48	56	92	16	TPPA	PREDICTED: trehalose-phosphate phosphatase A-like [Pyrus x bretschneideri]	ko00500//Starch and sucrose metabolism//Carbohydrate metabolism//Metabolism	-	GO:0016787//hydrolase activity;GO:0003824//catalytic activity;GO:0042578//phosphoric ester hydrolase activity;GO:0016791//phosphatase activity;GO:0019203//carbohydrate phosphatase activity;GO:0016788//hydrolase activity, acting on ester bonds	GO:0044710//single-organism metabolic process;GO:0005984//disaccharide metabolic process;GO:0044699//single-organism process;GO:0044238//primary metabolic process;GO:0044262//cellular carbohydrate metabolic process;GO:0005975//carbohydrate metabolic process;GO:0044237//cellular metabolic process;GO:0006796//phosphate-containing compound metabolic process;GO:0044723//single-organism carbohydrate m…
Unigene0000813	9.33333	0	0	1.586	1.135	0	0	0	0.907	0.001	-9.82496	0.00263813	0.0085173	yes	-	--	-	-	-	-	16	49	50	18	47	2	28	65	12	16	26	20	12	10	8	3	DAR4	PREDICTED: TMV resistance protein N-like [Malus domestica]	-	-	-	-
Unigene0000816	39.3333	107.333	1.4167	0.751	0.4426	1.7276	2.7832	1.8059	0.8701	2.10557	1.27496	0.0167652	0.040667	yes	TBL39	PREDICTED: protein trichome birefringence-like 39 [Pyrus x bretschneideri]	-	-	-	-	19	2	4	3	9	5	1	12	6	16	11	37	32	8	8	10	-	PREDICTED: probable protein phosphatase 2C 71 [Malus domestica]	-	-	-	-
Unigene0000817	76.6667	10.6667	10.7781	2.6288	2.9828	0.8645	0.3679	0.8106	5.46323	0.681	-3.00403	2.52938e-05	0.000145363	yes	-	PREDICTED: E3 ubiquitin-protein ligase AIP2-like [Malus domestica]	-	-	-	-	321	1131	1634	770	340	343	515	438	151	248	3090	1034	915	1676	794	988	RLP12	PREDICTED: receptor-like protein 12 [Malus domestica]	-	-	-	-
Unigene0000818	363.667	93.3333	4.7643	7.4203	5.8522	1.1765	1.8463	1.1281	6.01227	1.38363	-2.11945	8.07783e-08	8.23118e-07	yes	AGD15	PREDICTED: probable ADP-ribosylation factor GTPase-activating protein AGD15 isoform X1 [Pyrus x bretschneideri]	ko04144//Endocytosis//Transport and catabolism//Cellular Processes	-	-	-	6	49	68	55	12	44	50	8	6	12	80	20	54	32	57	60	SACS	PREDICTED: sacsin [Pyrus x bretschneideri]	-	GO:0030054//cell junction;GO:0005911//cell-cell junction	GO:0005488//binding;GO:0046872//metal ion binding;GO:0043167//ion binding;GO:0046914//transition metal ion binding;GO:0043169//cation binding	-
Unigene0000819	117	57	1.9318	2.7106	3.1682	1.335	1.3062	0.7731	2.60353	1.1381	-1.19384	0.00942319	0.0250658	yes	CYCD3-1	PREDICTED: cyclin-D3-1 [Pyrus x bretschneideri]	ko04075//Plant hormone signal transduction//Signal transduction//Environmental Information Processing	-	-	GO:0000278//mitotic cell cycle;GO:0006725//cellular aromatic compound metabolic process;GO:0007049//cell cycle;GO:0050789//regulation of biological process;GO:0050896//response to stimulus;GO:0050794//regulation of cellular process;GO:0006260//DNA replication;GO:0006996//organelle organization;GO:0006259//DNA metabolic process;GO:0034645//cellular macromolecule biosynthetic process;GO:0048285//or…	25	6	11	2	0	15	10	18	7	3	17	0	3	1	7	2	CIA2	PREDICTED: protein CHLOROPLAST IMPORT APPARATUS 2-like [Pyrus x bretschneideri]	-	-	-	-
Unigene0000822	23.6667	4.66667	0.4047	1.6467	1.8963	0.2961	0.2941	0.108	1.3159	0.232733	-2.4993	0.0032705	0.0102301	yes	-	--	-	-	-	-	100	23	22	36	97	51	20	51	48	20	32	85	135	25	30	34	-	PREDICTED: uncharacterized protein LOC103929633 [Pyrus x bretschneideri]	-	-	-	-
Unigene0000827	853.667	381.667	31.6109	33.5871	13.0755	13.7711	10.2438	6.9508	26.0912	10.3219	-1.33785	0.000740816	0.00284874	yes	At2g30020	PREDICTED: probable protein phosphatase 2C 25 [Pyrus x bretschneideri]	-	-	GO:0016791//phosphatase activity;GO:0016787//hydrolase activity;GO:0016788//hydrolase activity, acting on ester bonds;GO:0043167//ion binding;GO:0043169//cation binding;GO:0005488//binding;GO:0004721//phosphoprotein phosphatase activity;GO:0042578//phosphoric ester hydrolase activity;GO:0003824//catalytic activity	GO:0036211//protein modification process;GO:0043412//macromolecule modification;GO:0008152//metabolic process;GO:0043170//macromolecule metabolic process;GO:0044260//cellular macromolecule metabolic process;GO:0071704//organic substance metabolic process;GO:0044238//primary metabolic process;GO:0044237//cellular metabolic process;GO:0009987//cellular process;GO:0044267//cellular protein metabolic…	47	4	9	5	22	18	12	35	16	61	7	29	22	4	12	2	-	--	-	-	-	-
Unigene0000828	630.333	212	22.3706	13.2961	17.1749	5.1413	5.1787	5.7046	17.6139	5.34153	-1.72139	2.56957e-07	2.36442e-06	yes	RGA2	PREDICTED: putative disease resistance protein At3g14460 [Malus domestica]	-	-	-	-	15	1	0	0	4	0	1	2	4	4	2	4	5	0	2	0	-	--	-	-	-	-
Unigene0000838	34.3333	0	0.5218	3.441	3.4229	0	0	0	2.4619	0.001	-11.2656	3.33053e-08	3.6867e-07	yes	-	hypothetical protein PRUPE_ppa020556mg [Prunus persica]	-	-	-	-	186	84	77	80	157	39	45	116	112	46	107	120	234	58	90	98	-	PREDICTED: peroxisomal fatty acid beta-oxidation multifunctional protein AIM1-like [Malus domestica]	ko01212//Fatty acid metabolism//Global and Overview//Metabolism;ko00592//alpha-Linolenic acid metabolism//Lipid metabolism//Metabolism;ko00071//Fatty acid degradation//Lipid metabolism//Metabolism	-	-	-
Unigene0000841	37	10.6667	0.8602	2.1725	1.3819	0.2797	0.5556	0.306	1.47153	0.380433	-1.9516	0.00301591	0.00954993	yes	MET2A	PREDICTED: DNA (cytosine-5)-methyltransferase CMT3-like [Pyrus x bretschneideri]	ko00270//Cysteine and methionine metabolism//Amino acid metabolism//Metabolism	-	-	-	237	74	68	53	213	47	41	184	176	177	90	143	131	41	53	37	-	PREDICTED: LOW QUALITY PROTEIN: ribosomal lysine N-methyltransferase 4-like [Malus domestica]	-	-	-	-
Unigene0000844	235	41.3333	17.7535	10.6398	12.9718	2.5173	1.8877	2.1356	13.7884	2.1802	-2.66092	7.31019e-10	1.12676e-08	yes	-	PREDICTED: uncharacterized protein LOC103957586 isoform X1 [Pyrus x bretschneideri]	-	-	-	-	1035	324	455	354	931	437	228	853	692	905	193	792	706	225	217	238	At4g10100	PREDICTED: molybdopterin synthase sulfur carrier subunit-like [Malus domestica]	ko00790//Folate biosynthesis//Metabolism of cofactors and vitamins//Metabolism;ko04122//Sulfur relay system//Folding, sorting and degradation//Genetic Information Processing	GO:0005622//intracellular;GO:0005737//cytoplasm;GO:0043234//protein complex;GO:0044424//intracellular part;GO:0044444//cytoplasmic part;GO:0005623//cell;GO:0044464//cell part;GO:0032991//macromolecular complex	GO:0003824//catalytic activity	GO:0050896//response to stimulus;GO:0007165//signal transduction;GO:0071704//organic substance metabolic process;GO:0036211//protein modification process;GO:0070887//cellular response to chemical stimulus;GO:0009755//hormone-mediated signaling pathway;GO:0009058//biosynthetic process;GO:0023052//signaling;GO:0044249//cellular biosynthetic process;GO:0051188//cofactor biosynthetic process;GO:00442…
Unigene0000845	121	61.3333	6.8089	11.5222	10.5325	5.8823	3.8249	3.4473	9.6212	4.38483	-1.13369	0.0124971	0.0317378	yes	-	PREDICTED: K(+) efflux antiporter 6-like [Pyrus x bretschneideri]	-	-	-	-	162	41	45	45	163	45	37	96	60	80	8	66	73	2	4	7	-	--	-	-	-	-
Unigene0000848	1	20.6667	0.0713	0.14	0	1.0344	2.7193	0	0.0704333	1.25123	4.15095	0.00460009	0.0136648	yes	-	PREDICTED: uncharacterized protein LOC103435024 [Malus domestica]	-	-	-	-	1139	447	437	391	676	357	323	773	569	795	423	791	743	347	375	391	usb1	PREDICTED: U6 snRNA phosphodiesterase-like [Malus domestica]	-	GO:0043229//intracellular organelle;GO:0043231//intracellular membrane-bounded organelle;GO:0005622//intracellular;GO:0043226//organelle;GO:0005623//cell;GO:0044424//intracellular part;GO:0043227//membrane-bounded organelle;GO:0044464//cell part	GO:0003824//catalytic activity	GO:1901360//organic cyclic compound metabolic process;GO:0034660//ncRNA metabolic process;GO:0034472//snRNA 3'-end processing;GO:0090304//nucleic acid metabolic process;GO:0043628//ncRNA 3'-end processing;GO:0008152//metabolic process;GO:0034470//ncRNA processing;GO:0006396//RNA processing;GO:0016180//snRNA processing;GO:0046483//heterocycle metabolic process;GO:0044238//primary metabolic process…
Unigene0000850	175.333	55	4.0573	3.6839	4.3108	1.5505	1.1798	0.6388	4.01733	1.12303	-1.83884	4.56085e-05	0.000245142	yes	-	PREDICTED: uncharacterized protein LOC103435312 isoform X1 [Malus domestica]	-	-	-	-	1306	446	419	382	1424	487	336	953	719	1095	425	1415	1258	429	568	425	VIT_05s0020g04070	PREDICTED: 1,2-dihydroxy-3-keto-5-methylthiopentene dioxygenase 1-like [Pyrus x bretschneideri]	ko00270//Cysteine and methionine metabolism//Amino acid metabolism//Metabolism	GO:0043226//organelle;GO:0005623//cell;GO:0043231//intracellular membrane-bounded organelle;GO:0044464//cell part;GO:0044424//intracellular part;GO:0043227//membrane-bounded organelle;GO:0005622//intracellular;GO:0043229//intracellular organelle	GO:0043169//cation binding;GO:0016702//oxidoreductase activity, acting on single donors with incorporation of molecular oxygen, incorporation of two atoms of oxygen;GO:0005488//binding;GO:0016701//oxidoreductase activity, acting on single donors with incorporation of molecular oxygen;GO:0051213//dioxygenase activity;GO:0003824//catalytic activity;GO:0043167//ion binding;GO:0016491//oxidoreductase…	GO:0043094//cellular metabolic compound salvage;GO:0008152//metabolic process;GO:0009058//biosynthetic process;GO:0016053//organic acid biosynthetic process;GO:0009987//cellular process;GO:0006520//cellular amino acid metabolic process;GO:0044237//cellular metabolic process;GO:0071265//L-methionine biosynthetic process;GO:0044283//small molecule biosynthetic process;GO:0043436//oxoacid metabolic …
Unigene0000852	1250	670.667	33.1818	40.2632	38.5607	17.5357	17.9882	18.7812	37.3352	18.1017	-1.04441	0.000101097	0.000497536	yes	NFD3	PREDICTED: probable ribosomal protein S11, mitochondrial [Pyrus x bretschneideri]	ko03010//Ribosome//Translation//Genetic Information Processing	-	-	-	135	14	44	40	68	14	22	49	78	38	30	103	104	25	14	31	-	--	-	-	-	-
Unigene0000855	183.333	41.3333	12.6901	13.3901	12.708	1.7951	2.8278	3.3181	12.9294	2.647	-2.28823	1.64673e-07	1.57417e-06	yes	-	--	-	-	-	-	226	91	106	74	125	67	88	207	121	192	134	210	149	78	72	64	-	PREDICTED: epidermal growth factor receptor substrate 15-like 1 [Prunus mume]	-	-	-	-
Unigene0000860	13.6667	3.33333	0.7251	1.009	0.6796	0.3095	0.0512	0.1693	0.804567	0.176667	-2.18718	0.0109454	0.0284481	yes	-	PREDICTED: LOW QUALITY PROTEIN: kinesin-associated protein 3 [Malus domestica]	-	-	-	-	28	8	14	13	12	29	18	7	11	13	28	26	19	14	31	26	At1g68400	PREDICTED: probable leucine-rich repeat receptor-like protein kinase At1g68400 [Pyrus x bretschneideri]	-	GO:0031224//intrinsic component of membrane;GO:0016020//membrane;GO:0044425//membrane part	GO:0097159//organic cyclic compound binding;GO:0016740//transferase activity;GO:0036094//small molecule binding;GO:0001883//purine nucleoside binding;GO:0097367//carbohydrate derivative binding;GO:0016301//kinase activity;GO:1901363//heterocyclic compound binding;GO:0005488//binding;GO:0016772//transferase activity, transferring phosphorus-containing groups;GO:0001882//nucleoside binding;GO:00325…	GO:0009987//cellular process;GO:0044237//cellular metabolic process;GO:0043412//macromolecule modification;GO:0006793//phosphorus metabolic process;GO:0006464//cellular protein modification process;GO:0043170//macromolecule metabolic process;GO:0044260//cellular macromolecule metabolic process;GO:0019538//protein metabolic process;GO:0036211//protein modification process;GO:0071704//organic subst…
Unigene0000861	133.667	17.3333	2.8203	3.4569	2.8178	0.2984	0.573	0.1741	3.03167	0.3485	-3.12088	6.22946e-09	8.05125e-08	yes	HEXBP	Zinc knuckle family protein [Theobroma cacao]	-	-	GO:0005488//binding;GO:0005515//protein binding	-	520	183	141	136	294	206	156	333	229	447	165	367	251	97	153	161	MAM33	LOW QUALITY PROTEIN: MAM33 domain-containing protein, partial [Cephalotus follicularis]	-	-	-	-
Unigene0000863	25	3.66667	1.9417	0.8741	3.0328	0.4144	0.3429	0	1.94953	0.252433	-2.94915	0.00117682	0.00425369	yes	-	--	-	-	-	-	40	74	76	83	96	50	55	19	6	24	82	64	38	39	61	39	-	PREDICTED: uncharacterized protein LOC107880769 [Prunus mume]	-	-	-	-
Unigene0000870	83.6667	14.6667	3.2342	5.8409	3.6664	1.1578	0.5307	0.2923	4.24717	0.660267	-2.68538	1.20818e-05	7.52351e-05	yes	-	PREDICTED: lipoxygenase homology domain-containing protein 1-like [Malus domestica]	-	-	-	-	1453	581	654	385	1404	275	432	1185	752	1102	596	842	815	457	488	375	PPAN	PREDICTED: peter Pan-like protein isoform X1 [Pyrus x bretschneideri]	-	-	-	-
Unigene0000875	18	0	1.5846	2.9053	1.089	0	0	0	1.85963	0.001	-10.8608	7.82054e-07	6.45173e-06	yes	-	PREDICTED: histone-lysine N-methyltransferase EZA1 isoform X1 [Malus domestica]	-	-	-	-	142	39	52	53	130	72	44	83	55	69	64	120	144	34	60	86	-	PREDICTED: uncharacterized protein LOC103409228 [Malus domestica]	-	-	-	-
Unigene0000876	1	18	0	0.1055	0.0503	1.1	0.6372	0.8022	0.0519333	0.846467	4.02672	7.18074e-05	0.000366945	yes	-	PREDICTED: transcription termination factor MTERF15, mitochondrial-like [Malus domestica]	-	-	-	-	368	82	136	100	221	153	68	220	228	230	128	276	288	110	96	105	At4g19070	PREDICTED: cadmium-induced protein AS8-like [Malus domestica]	-	-	-	-
Unigene0000878	182	62.3333	5.8141	4.5977	5.4207	1.6034	2.3759	0.8353	5.2775	1.60487	-1.7174	0.000222624	0.000999045	yes	At2g18220	PREDICTED: nucleolar complex protein 2 homolog [Pyrus x bretschneideri]	-	GO:0043229//intracellular organelle;GO:0044464//cell part;GO:0005622//intracellular;GO:0044424//intracellular part;GO:0043226//organelle;GO:0043231//intracellular membrane-bounded organelle;GO:0005623//cell;GO:0043227//membrane-bounded organelle	-	GO:0072528//pyrimidine-containing compound biosynthetic process;GO:0003006//developmental process involved in reproduction;GO:0009117//nucleotide metabolic process;GO:0071704//organic substance metabolic process;GO:1901362//organic cyclic compound biosynthetic process;GO:0044238//primary metabolic process;GO:0018130//heterocycle biosynthetic process;GO:0006807//nitrogen compound metabolic process…	528	172	239	146	644	134	139	447	316	318	209	437	438	112	178	96	-	PREDICTED: uncharacterized protein LOC107881369 [Prunus mume]	-	-	-	-
Unigene0000880	148.333	62	4.2268	4.3668	4.9295	1.5769	1.7253	1.8127	4.5077	1.70497	-1.40265	0.000589841	0.00233809	yes	KEA6	PREDICTED: K(+) efflux antiporter 6 isoform X1 [Prunus mume]	-	-	-	-	90	28	54	23	100	23	32	81	63	60	43	51	47	19	24	27	At3g58590	PREDICTED: pentatricopeptide repeat-containing protein At3g58590 isoform X1 [Malus domestica]	-	-	-	-
Unigene0000886	319	67	2.0969	4.6455	4.0504	1.1038	0.4938	0.4351	3.5976	0.677567	-2.4086	7.9309e-07	6.53351e-06	yes	GBF1	PREDICTED: transcriptional activator hacA-like [Pyrus x bretschneideri]	-	-	-	-	54	10	23	10	34	19	9	41	16	46	8	16	17	16	26	10	-	--	-	-	-	-
Unigene0000887	5394.33	2050	82.8057	75.9184	78.9599	25.7271	29.0953	26.5227	79.228	27.115	-1.54692	2.21353e-10	3.76817e-09	yes	CCT8	PREDICTED: T-complex protein 1 subunit theta-like [Malus domestica]	-	GO:0005623//cell;GO:0044424//intracellular part;GO:0044464//cell part;GO:0005622//intracellular	GO:0036094//small molecule binding;GO:1901363//heterocyclic compound binding;GO:0001883//purine nucleoside binding;GO:0097159//organic cyclic compound binding;GO:0032550//purine ribonucleoside binding;GO:0032549//ribonucleoside binding;GO:0005488//binding;GO:0001882//nucleoside binding;GO:0005515//protein binding;GO:0097367//carbohydrate derivative binding	GO:0071704//organic substance metabolic process;GO:0044267//cellular protein metabolic process;GO:0009987//cellular process;GO:0043170//macromolecule metabolic process;GO:0044260//cellular macromolecule metabolic process;GO:0044238//primary metabolic process;GO:0019538//protein metabolic process;GO:0008152//metabolic process;GO:0044237//cellular metabolic process	48	239	233	126	87	62	183	50	6	35	175	65	78	96	112	51	-	PREDICTED: uncharacterized protein LOC103942033 [Pyrus x bretschneideri]	-	-	-	-
Unigene0000888	3217.67	10973.3	58.9871	49.2788	39.0943	153.421	138.9	159.647	49.1201	150.656	1.61687	3.73532e-10	6.07744e-09	yes	At5g41670	PREDICTED: 6-phosphogluconate dehydrogenase, decarboxylating 2, chloroplastic [Pyrus x bretschneideri]	ko01200//Carbon metabolism//Global and Overview//Metabolism;ko00480//Glutathione metabolism//Metabolism of other amino acids//Metabolism;ko00030//Pentose phosphate pathway//Carbohydrate metabolism//Metabolism	-	GO:0097159//organic cyclic compound binding;GO:0000166//nucleotide binding;GO:0005488//binding;GO:1901265//nucleoside phosphate binding;GO:0003824//catalytic activity;GO:0048037//cofactor binding;GO:0016614//oxidoreductase activity, acting on CH-OH group of donors;GO:0016491//oxidoreductase activity;GO:0036094//small molecule binding;GO:1901363//heterocyclic compound binding	GO:0046496//nicotinamide nucleotide metabolic process;GO:0046483//heterocycle metabolic process;GO:0009117//nucleotide metabolic process;GO:1901564//organonitrogen compound metabolic process;GO:0051186//cofactor metabolic process;GO:0006732//coenzyme metabolic process;GO:0071704//organic substance metabolic process;GO:0072524//pyridine-containing compound metabolic process;GO:0009987//cellular pr…	93	44	43	29	101	22	38	96	59	118	27	40	57	49	46	20	Adck1	PREDICTED: uncharacterized aarF domain-containing protein kinase 1 [Pyrus x bretschneideri]	-	-	-	-
Unigene0000890	10.6667	0	1.1588	0	0	0	0	0	0.386267	0.001	-8.59345	0.012854	0.0325161	yes	-	rve domain-containing protein [Cephalotus follicularis]	-	-	-	-	73	13	16	32	55	76	20	65	48	42	18	46	35	8	16	17	At4g10100	PREDICTED: molybdopterin synthase sulfur carrier subunit [Malus domestica]	ko00790//Folate biosynthesis//Metabolism of cofactors and vitamins//Metabolism;ko04122//Sulfur relay system//Folding, sorting and degradation//Genetic Information Processing	-	-	-
Unigene0000893	1501	425.333	10.0576	16.5875	17.7062	4.145	4.0819	3.099	14.7838	3.7753	-1.96935	4.00436e-10	6.47729e-09	yes	TPR1	PREDICTED: topless-related protein 1-like [Pyrus x bretschneideri]	-	-	-	-	30	10	9	12	19	10	7	14	16	15	18	25	50	5	22	27	PUB7	PREDICTED: U-box domain-containing protein 6-like [Brassica oleracea var. oleracea] [Brassica oleracea]	-	-	-	-
Unigene0000895	38.6667	4.66667	5.8951	3.5794	2.7121	0.4575	0.5452	0.3003	4.0622	0.434333	-3.22539	5.612e-06	3.79411e-05	yes	-	PREDICTED: glutamic acid-rich protein [Pyrus x bretschneideri]	-	-	-	-	1584	332	331	294	1987	209	246	897	727	570	398	1680	1672	396	426	493	-	PREDICTED: dentin sialophosphoprotein-like [Malus domestica]	-	-	-	-
Unigene0000902	142.333	39	9.2301	10.6455	9.1743	2.2085	2.4897	2.4813	9.6833	2.39317	-2.01658	2.85359e-06	2.06879e-05	yes	TPR4	PREDICTED: protein TPR3 isoform X2 [Malus domestica]	-	-	-	-	1393	486	603	201	877	108	278	1737	949	619	200	344	382	358	221	168	-	PREDICTED: subtilisin-like protease SBT4.6 [Malus domestica]	-	-	-	-
Unigene0000903	107.667	44.6667	6.5624	6.1903	7.6114	2.4404	3.4701	1.6382	6.78803	2.51623	-1.43173	0.00229907	0.00757263	yes	ZEP1	PREDICTED: synaptonemal complex protein 2-like [Pyrus x bretschneideri]	-	-	-	-	1366	253	430	247	1661	326	288	1548	960	1547	275	1404	924	224	218	239	GOS12	PREDICTED: Golgi SNAP receptor complex member 1-2 [Pyrus x bretschneideri]	ko04130//SNARE interactions in vesicular transport//Folding, sorting and degradation//Genetic Information Processing	GO:0043226//organelle;GO:0043231//intracellular membrane-bounded organelle;GO:0044425//membrane part;GO:0044424//intracellular part;GO:0005622//intracellular;GO:0016020//membrane;GO:0005623//cell;GO:0044464//cell part;GO:0044422//organelle part;GO:0043227//membrane-bounded organelle;GO:0043229//intracellular organelle;GO:0031224//intrinsic component of membrane;GO:0031090//organelle membrane	-	GO:0008104//protein localization;GO:0006810//transport;GO:0016482//cytoplasmic transport;GO:0051649//establishment of localization in cell;GO:0033036//macromolecule localization;GO:0051641//cellular localization;GO:0046907//intracellular transport;GO:0051179//localization;GO:0051234//establishment of localization
Unigene0000907	3.66667	30	0.1836	0.1803	0.129	1.8411	0.9336	0.8142	0.1643	1.1963	2.86417	0.000203528	0.000922921	yes	GIP	PREDICTED: uncharacterized mitochondrial protein AtMg00810-like [Malus domestica]	-	-	-	-	858	398	375	383	865	481	370	716	596	561	350	865	1018	394	460	381	rplR	PREDICTED: 50S ribosomal protein L18 [Prunus mume]	-	GO:0005623//cell;GO:0032991//macromolecular complex;GO:0044464//cell part;GO:1990904//ribonucleoprotein complex;GO:0005622//intracellular;GO:0044424//intracellular part;GO:0030529//intracellular ribonucleoprotein complex	-	GO:0008152//metabolic process;GO:0071704//organic substance metabolic process;GO:0010467//gene expression;GO:0043170//macromolecule metabolic process
Unigene0000910	833	186	33.3838	30.3106	29.3505	6.0716	6.3214	6.3206	31.015	6.23787	-2.31384	2.5001e-14	8.1803e-13	yes	Hypk	PREDICTED: huntingtin-interacting protein K-like [Malus domestica]	-	GO:0044444//cytoplasmic part;GO:0005622//intracellular;GO:0005623//cell;GO:0044424//intracellular part;GO:0044464//cell part;GO:0005737//cytoplasm	-	-	300	177	208	155	388	305	158	208	225	112	116	617	570	90	131	112	-	DUF761 domain-containing protein [Cephalotus follicularis]	-	-	-	-
Unigene0000911	940	265.333	13.1352	16.1346	14.9409	3.8431	3.8029	3.6014	14.7369	3.74913	-1.9748	1.81479e-11	3.71464e-10	yes	slmo	PREDICTED: protein slowmo homolog [Malus domestica]	-	-	-	-	331	112	183	147	238	118	116	268	218	210	100	237	260	108	158	161	RBG4	PREDICTED: glycine-rich RNA-binding protein 4, mitochondrial-like [Malus domestica]	-	GO:0005623//cell;GO:0044464//cell part;GO:0043229//intracellular organelle;GO:0044424//intracellular part;GO:0043227//membrane-bounded organelle;GO:0043231//intracellular membrane-bounded organelle;GO:0043226//organelle;GO:0005622//intracellular	GO:0097159//organic cyclic compound binding;GO:0005488//binding	-
Unigene0000914	16.6667	2	0.7404	1.0504	2.1586	0	0	0.4609	1.31647	0.153633	-3.09911	0.00626134	0.0177524	yes	-	--	-	-	-	-	3570	1492	1415	1474	3105	1772	1276	2811	2001	3240	1393	3586	3161	1163	1404	1677	At3g07680	PREDICTED: transmembrane emp24 domain-containing protein p24beta2 [Malus domestica]	-	-	-	-
Unigene0000915	534	272.333	10.0782	15.8793	14.8067	5.5113	6.8082	6.4948	13.5881	6.27143	-1.11547	0.000707326	0.00273698	yes	NAGK	PREDICTED: acetylglutamate kinase, chloroplastic [Pyrus x bretschneideri]	ko01230//Biosynthesis of amino acids//Global and Overview//Metabolism;ko01210//2-Oxocarboxylic acid metabolism//Global and Overview//Metabolism;ko00220//Arginine biosynthesis//Amino acid metabolism//Metabolism	GO:0005622//intracellular;GO:0005623//cell;GO:0044464//cell part;GO:0044424//intracellular part	GO:0016740//transferase activity;GO:0003824//catalytic activity;GO:0016774//phosphotransferase activity, carboxyl group as acceptor;GO:0016772//transferase activity, transferring phosphorus-containing groups	GO:0044238//primary metabolic process;GO:0006807//nitrogen compound metabolic process;GO:0044699//single-organism process;GO:0043436//oxoacid metabolic process;GO:1901360//organic cyclic compound metabolic process;GO:0006560//proline metabolic process;GO:0006525//arginine metabolic process;GO:1901564//organonitrogen compound metabolic process;GO:0006796//phosphate-containing compound metabolic pr…	795	343	524	302	1066	253	390	828	611	730	427	1017	761	390	410	496	EXO70A1	PREDICTED: exocyst complex component EXO70A1-like [Pyrus x bretschneideri]	-	-	-	GO:0016192//vesicle-mediated transport;GO:0051179//localization;GO:0051234//establishment of localization;GO:0006810//transport
Unigene0000923	472.667	209.667	26.5193	29.8144	19.5124	10.7108	10.5904	8.8006	25.282	10.0339	-1.33323	7.94456e-05	0.000401186	yes	-	HrpN-interacting protein from Malus [Malus domestica]	-	-	-	-	460	198	170	131	402	273	155	371	304	491	169	629	542	129	152	120	-	--	-	-	-	-
Unigene0000924	71.6667	14	3.0712	4.7134	5.5165	0.4916	1.3018	0.5377	4.4337	0.777033	-2.51246	2.53719e-05	0.000145718	yes	-	--	-	-	-	-	792	253	475	188	215	587	117	441	381	273	107	114	88	95	170	98	PSBQ2	PREDICTED: oxygen-evolving enhancer protein 3-2, chloroplastic [Malus domestica]	ko00195//Photosynthesis//Energy metabolism//Metabolism	GO:0043234//protein complex;GO:0005622//intracellular;GO:0032991//macromolecular complex;GO:0044436//thylakoid part;GO:0044424//intracellular part;GO:0044425//membrane part;GO:0034357//photosynthetic membrane;GO:0005623//cell;GO:0009521//photosystem;GO:0044464//cell part;GO:0009579//thylakoid;GO:0098796//membrane protein complex;GO:0016020//membrane	-	GO:0009987//cellular process;GO:0044237//cellular metabolic process;GO:0008152//metabolic process
Unigene0000929	44.6667	10.6667	1.2721	1.005	1.3217	0.1416	0.3751	0.2582	1.1996	0.2583	-2.21543	0.000260625	0.00114669	yes	GLU1	PREDICTED: protein FAR1-RELATED SEQUENCE 5-like [Prunus mume]	-	-	-	-	87	166	380	129	367	99	55	169	48	75	12	106	77	34	24	22	TKPR1	PREDICTED: cinnamoyl-CoA reductase 1-like isoform X1 [Malus domestica]	-	-	-	-
Unigene0000933	619.333	39	78.5807	85.6277	75.0057	4.4042	4.2616	4.9415	79.738	4.53577	-4.13585	2.17789e-28	4.54995e-26	yes	-	--	-	-	-	-	2	28	31	27	32	19	11	10	7	6	31	12	6	10	2	8	-	--	-	-	-	-
Unigene0000935	77.3333	8	1.6624	2.3282	2.9138	0.3679	0.0783	0.2012	2.30147	0.2158	-3.41479	1.29437e-07	1.26228e-06	yes	Mettl5	PREDICTED: methyltransferase-like protein 5 [Pyrus x bretschneideri]	-	-	GO:0016741//transferase activity, transferring one-carbon groups;GO:0016740//transferase activity;GO:0003824//catalytic activity	GO:0008152//metabolic process	440	68	76	33	344	21	38	464	231	222	28	127	142	35	27	4	ZIFL2	PREDICTED: protein ZINC INDUCED FACILITATOR-LIKE 1-like isoform X2 [Beta vulgaris subsp. vulgaris] [Beta vulgaris]	-	-	-	-
Unigene0000936	257.333	71.3333	5.226	6.6993	6.4611	1.5289	1.5183	1.558	6.1288	1.53507	-1.9973	2.04901e-07	1.92361e-06	yes	-	--	-	-	-	-	385	80	284	103	522	82	142	402	307	330	206	449	687	145	149	121	-	PREDICTED: uncharacterized protein LOC103427322 [Malus domestica]	-	-	-	-
Unigene0000940	42.6667	692.333	0.7112	0.4122	0.3387	4.6577	13.501	2.6456	0.487367	6.93477	3.83077	9.10348e-11	1.65345e-09	yes	CSLH1	PREDICTED: cellulose synthase-like protein H1 [Pyrus x bretschneideri]	-	-	GO:0003824//catalytic activity;GO:0016740//transferase activity;GO:0016757//transferase activity, transferring glycosyl groups	-	974	357	495	364	914	471	315	952	563	835	355	897	718	379	385	334	trappc2l	PREDICTED: trafficking protein particle complex subunit 2-like protein [Pyrus x bretschneideri]	-	GO:0044464//cell part;GO:0005623//cell	-	GO:0046907//intracellular transport;GO:0051641//cellular localization;GO:0051179//localization;GO:0051234//establishment of localization;GO:0016482//cytoplasmic transport;GO:0051649//establishment of localization in cell;GO:0006810//transport
Unigene0000945	637.333	1985	16.415	13.5995	20.0972	59.2118	45.4606	35.5315	16.7039	46.7346	1.48431	8.05362e-07	6.62437e-06	yes	-	DUF946 domain-containing protein/DUF1162 domain-containing protein/Chorein_N domain-containing protein [Cephalotus follicularis]	-	-	-	-	840	315	400	322	977	445	256	852	573	630	162	626	557	198	189	205	ACOT13	PREDICTED: acyl-coenzyme A thioesterase 13-like isoform X1 [Pyrus x bretschneideri]	-	-	-	-
Unigene0000946	293	127	13.1874	9.8634	9.4465	4.7228	5.4612	2.3002	10.8324	4.1614	-1.38022	0.000897573	0.0033663	yes	-	PREDICTED: ribosome biogenesis protein slx9 [Jatropha curcas]	-	-	-	-	734	183	259	219	586	163	198	656	420	562	256	494	716	181	249	214	-	PREDICTED: protein SCAI-like isoform X2 [Pyrus x bretschneideri]	-	-	-	-
Unigene0000947	90.3333	7.66667	21.935	5.3861	5.2533	0.7282	1.1364	0.569	10.8581	0.8112	-3.74257	4.23491e-07	3.71036e-06	yes	-	PREDICTED: acyl-coenzyme A thioesterase 13 [Malus domestica]	-	-	-	-	672	297	249	286	531	413	258	464	386	599	282	555	547	252	256	348	At5g40670	PREDICTED: cystinosin homolog [Pyrus x bretschneideri]	-	-	-	-
Unigene0000948	135	57	5.3787	6.592	6.7357	2.2347	2.179	2.7558	6.23547	2.38983	-1.38359	0.00100295	0.00370251	yes	-	--	-	-	-	-	97	4	10	9	60	13	4	86	97	37	3	21	6	2	11	6	-	--	-	-	-	-
Unigene0000952	602	227	11.9963	13.5582	15.5544	5.4909	4.3186	4.1653	13.703	4.65827	-1.55662	1.33724e-06	1.04635e-05	yes	-	PREDICTED: serine/threonine-protein kinase pakF [Fragaria vesca subsp. vesca] [Fragaria vesca]	-	-	GO:0016740//transferase activity;GO:0016772//transferase activity, transferring phosphorus-containing groups;GO:0003824//catalytic activity	-	44	14	10	15	28	9	15	31	28	30	24	22	24	24	13	27	-	--	-	-	-	-
Unigene0000955	6610.67	1186.67	260.781	242.355	216.171	38.6691	39.6013	37.8182	239.769	38.6962	-2.63138	3.5104e-25	5.07174e-23	yes	RPS29	PREDICTED: 40S ribosomal protein S29-like [Prunus mume]	ko03010//Ribosome//Translation//Genetic Information Processing	-	-	-	2924	6208	5942	5384	2570	5032	5271	3053	2086	2124	6903	2606	2109	5587	4919	4571	PF13_0198	PREDICTED: stress response protein nst1-like isoform X1 [Pyrus x bretschneideri]	-	-	-	-
Unigene0000966	17.3333	2.33333	1.0641	1.1148	1.3961	0.0606	0.1203	0.265	1.19167	0.148633	-3.00315	0.000660045	0.00257802	yes	-	--	-	-	-	-	1878	887	971	823	1528	848	705	1290	979	1257	961	1582	2019	771	861	856	Exosc7	PREDICTED: exosome complex component RRP42-like isoform X1 [Malus domestica]	ko03018//RNA degradation//Folding, sorting and degradation//Genetic Information Processing	-	-	GO:0045184//establishment of protein localization;GO:0044765//single-organism transport;GO:0016070//RNA metabolic process;GO:0008152//metabolic process;GO:0009987//cellular process;GO:0044237//cellular metabolic process;GO:0071702//organic substance transport;GO:0015031//protein transport;GO:0008104//protein localization;GO:0090304//nucleic acid metabolic process;GO:0046483//heterocycle metabolic…
Unigene0000968	161	61.6667	4.2502	7.3569	4.7667	1.8735	1.8606	1.9194	5.45793	1.8845	-1.53417	0.000331837	0.00141617	yes	-	PREDICTED: uncharacterized mitochondrial protein AtMg00810-like [Malus domestica]	-	-	-	-	1889	695	977	492	2329	236	579	2031	1154	1578	657	1352	1323	818	625	762	RAD50	PREDICTED: DNA repair protein RAD50 [Malus domestica]	ko03440//Homologous recombination//Replication and repair//Genetic Information Processing;ko03450//Non-homologous end-joining//Replication and repair//Genetic Information Processing	-	-	-
Unigene0000969	5	0	0	1.0442	0.8718	0	0	0	0.638667	0.001	-9.31892	0.0135709	0.0340817	yes	RAR1	PREDICTED: cysteine and histidine-rich domain-containing protein RAR1-like [Pyrus x bretschneideri]	ko04626//Plant-pathogen interaction//Environmental adaptation//Organismal Systems	-	-	-	4819	1810	1856	1578	3233	1405	1293	3820	2947	4366	1836	3269	2143	1604	1543	1543	SFGH	PREDICTED: S-formylglutathione hydrolase isoform X1 [Pyrus x bretschneideri]	ko01200//Carbon metabolism//Global and Overview//Metabolism	GO:0005576//extracellular region	GO:0016787//hydrolase activity;GO:0016788//hydrolase activity, acting on ester bonds;GO:0003824//catalytic activity;GO:0016790//thiolester hydrolase activity	GO:0044281//small molecule metabolic process;GO:0044712//single-organism catabolic process;GO:0044282//small molecule catabolic process;GO:0044699//single-organism process;GO:0009056//catabolic process;GO:0044710//single-organism metabolic process;GO:0008152//metabolic process
Unigene0000970	138.667	49.3333	2.0879	1.2526	1.7224	0.523	0.6783	0.4086	1.68763	0.536633	-1.65299	0.00025168	0.00111305	yes	-	PREDICTED: uncharacterized protein LOC103404386 [Malus domestica]	-	-	-	-	367	124	172	125	359	230	144	216	179	160	114	419	405	149	164	228	-	PREDICTED: uncharacterized protein LOC103438948 [Malus domestica]	-	-	-	-
Unigene0000974	11809.3	48232	125.131	113.243	125.81	459.625	458.12	421.539	121.395	446.428	1.87872	3.74818e-15	1.39925e-13	yes	SUS2	sucrose synthase 3 [Malus domestica]	ko00500//Starch and sucrose metabolism//Carbohydrate metabolism//Metabolism	-	GO:0016758//transferase activity, transferring hexosyl groups;GO:0016740//transferase activity;GO:0016757//transferase activity, transferring glycosyl groups;GO:0046527//glucosyltransferase activity;GO:0035251//UDP-glucosyltransferase activity;GO:0003824//catalytic activity;GO:0008194//UDP-glycosyltransferase activity	GO:0044710//single-organism metabolic process;GO:0005976//polysaccharide metabolic process;GO:0044042//glucan metabolic process;GO:0044262//cellular carbohydrate metabolic process;GO:0008610//lipid biosynthetic process;GO:0044699//single-organism process;GO:0043170//macromolecule metabolic process;GO:0071704//organic substance metabolic process;GO:0044711//single-organism biosynthetic process;GO:…	1030	379	687	318	1257	357	338	1397	792	1640	592	1420	970	747	725	898	-	PREDICTED: myeloid leukemia factor 1 isoform X1 [Prunus mume]	-	-	-	-
Unigene0000977	10	0	0.4277	1.2603	2.4049	0	0	0	1.3643	0.001	-10.4139	0.000243913	0.00108322	yes	-	DUF620 domain-containing protein [Cephalotus follicularis]	-	-	-	GO:0000003//reproduction;GO:0009653//anatomical structure morphogenesis;GO:0044707//single-multicellular organism process;GO:0003006//developmental process involved in reproduction;GO:0048856//anatomical structure development;GO:0065007//biological regulation;GO:0044699//single-organism process;GO:0048532//anatomical structure arrangement;GO:0050789//regulation of biological process;GO:0009933//m…	3499	1489	1780	1238	2860	1005	1311	3914	2308	5920	1892	3236	2078	2444	1712	1727	CRNKL1	PREDICTED: crooked neck-like protein 1 [Pyrus x bretschneideri]	ko03040//Spliceosome//Transcription//Genetic Information Processing	-	-	GO:0044260//cellular macromolecule metabolic process;GO:0009987//cellular process;GO:0043170//macromolecule metabolic process;GO:0044237//cellular metabolic process;GO:1901360//organic cyclic compound metabolic process;GO:0046483//heterocycle metabolic process;GO:0006396//RNA processing;GO:0006139//nucleobase-containing compound metabolic process;GO:0044238//primary metabolic process;GO:0090304//…
Unigene0000981	31	3.66667	1.8874	1.6314	3.2546	0.4511	0.128	0.141	2.2578	0.240033	-3.23361	3.58714e-05	0.000198318	yes	-	PREDICTED: uncharacterized protein LOC103429894 [Malus domestica]	-	-	-	-	121	35	41	26	66	26	42	99	51	100	32	41	38	24	43	16	-	PREDICTED: ribonucleases P/MRP protein subunit POP1 isoform X1 [Malus domestica]	ko03013//RNA transport//Translation//Genetic Information Processing;ko03008//Ribosome biogenesis in eukaryotes//Translation//Genetic Information Processing	-	GO:0003824//catalytic activity;GO:0016787//hydrolase activity	GO:1901360//organic cyclic compound metabolic process;GO:0046483//heterocycle metabolic process;GO:0090501//RNA phosphodiester bond hydrolysis;GO:0034641//cellular nitrogen compound metabolic process;GO:0090305//nucleic acid phosphodiester bond hydrolysis;GO:0006139//nucleobase-containing compound metabolic process;GO:0006725//cellular aromatic compound metabolic process;GO:0044237//cellular meta…
Unigene0000982	21	150.667	1.2086	0.4748	0.7928	5.5367	5.3277	5.0787	0.8254	5.31437	2.68673	6.78856e-08	7.02848e-07	yes	-	--	-	-	-	-	630	1232	1474	1401	717	1561	1321	427	323	222	1268	625	683	1203	1222	1601	TIC20-V	PREDICTED: protein TIC 20-v, chloroplastic [Pyrus x bretschneideri]	-	-	-	-
Unigene0000985	699.333	1671.67	10.1906	9.0695	10.2973	23.9685	23.1395	16.1762	9.85247	21.0947	1.09833	9.33767e-05	0.000463488	yes	GN	PREDICTED: ARF guanine-nucleotide exchange factor GNOM-like [Pyrus x bretschneideri]	ko04144//Endocytosis//Transport and catabolism//Cellular Processes	GO:0005623//cell;GO:0016020//membrane;GO:0043229//intracellular organelle;GO:0005622//intracellular;GO:0044464//cell part;GO:0031090//organelle membrane;GO:0044422//organelle part;GO:0044424//intracellular part;GO:0005737//cytoplasm;GO:0043226//organelle;GO:0043231//intracellular membrane-bounded organelle;GO:0044444//cytoplasmic part;GO:0043227//membrane-bounded organelle	GO:0005515//protein binding;GO:0015932//nucleobase-containing compound transmembrane transporter activity;GO:0005215//transporter activity;GO:0022892//substrate-specific transporter activity;GO:0005488//binding;GO:0046983//protein dimerization activity;GO:0098772//molecular function regulator;GO:0015215//nucleotide transmembrane transporter activity;GO:0001409//guanine nucleotide transmembrane tr…	GO:0006508//proteolysis;GO:0008104//protein localization;GO:0010817//regulation of hormone levels;GO:0055085//transmembrane transport;GO:1902578//single-organism localization;GO:0009798//axis specification;GO:0032501//multicellular organismal process;GO:0043933//macromolecular complex subunit organization;GO:0009057//macromolecule catabolic process;GO:0010053//root epidermal cell differentiation;…	1350	421	581	172	1376	147	382	1456	602	1042	301	695	802	454	344	314	-	PREDICTED: glutamic acid-rich protein-like [Malus domestica]	-	-	-	-
Unigene0000986	0	4.33333	0	0	0	0.3531	0.1169	1.1588	0.001	0.542933	9.08463	0.0158341	0.0387676	yes	-	--	-	-	-	-	80	480	471	216	251	290	234	115	45	83	167	327	429	110	227	138	HSP26-A	PREDICTED: glutathione transferase GST 23-like [Prunus mume]	ko00480//Glutathione metabolism//Metabolism of other amino acids//Metabolism	-	GO:0003824//catalytic activity	-
Unigene0000991	100.667	13	3.7465	2.9625	2.6481	0.542	0.323	0.2075	3.11903	0.3575	-3.12508	1.51336e-08	1.80013e-07	yes	cdc28	PREDICTED: pre-mRNA-splicing factor ATP-dependent RNA helicase DEAH1-like [Malus domestica]	ko03040//Spliceosome//Transcription//Genetic Information Processing	-	GO:1901363//heterocyclic compound binding;GO:0016462//pyrophosphatase activity;GO:0097159//organic cyclic compound binding;GO:0017111//nucleoside-triphosphatase activity;GO:0016787//hydrolase activity;GO:0016818//hydrolase activity, acting on acid anhydrides, in phosphorus-containing anhydrides;GO:0005488//binding;GO:0016817//hydrolase activity, acting on acid anhydrides;GO:0003824//catalytic act…	-	10530	3579	4238	2688	8281	3146	3372	11972	7260	12029	2583	7390	6275	2894	2213	2190	RPL10A	PREDICTED: 60S ribosomal protein L10a-like [Malus domestica]	ko03010//Ribosome//Translation//Genetic Information Processing	-	-	-
Unigene0000995	276.333	14	5.0268	4.4543	12.2636	0.2099	0.44	0.3572	7.24823	0.3357	-4.43238	1.90043e-14	6.35843e-13	yes	-	PREDICTED: uncharacterized protein LOC108173743 [Malus domestica]	-	-	-	-	94	62	34	33	55	38	34	78	56	43	42	44	62	35	56	46	PCMP-H40	Tetratricopeptide repeat (TPR)-like superfamily protein [Theobroma cacao]	-	GO:0043227//membrane-bounded organelle;GO:0044464//cell part;GO:0043231//intracellular membrane-bounded organelle;GO:0044424//intracellular part;GO:0005623//cell;GO:0043229//intracellular organelle;GO:0043226//organelle;GO:0005622//intracellular	-	GO:0009607//response to biotic stimulus;GO:0009620//response to fungus;GO:0051707//response to other organism;GO:0009746//response to hexose;GO:0009605//response to external stimulus;GO:0010033//response to organic substance;GO:0034284//response to monosaccharide;GO:0051704//multi-organism process;GO:0042221//response to chemical;GO:0009628//response to abiotic stimulus;GO:0009743//response to ca…
Unigene0000998	47.6667	248.333	0.5726	0.8839	1.3608	5.0454	5.2186	2.9602	0.9391	4.40807	2.2308	1.86623e-06	1.41474e-05	yes	BGAL3	PREDICTED: beta-galactosidase 5-like [Malus domestica]	-	-	-	-	656	1790	2188	1626	959	1456	574	550	383	303	2263	1366	1098	2163	1821	2797	NRT2.5	PREDICTED: high affinity nitrate transporter 2.5 [Malus domestica]	ko00910//Nitrogen metabolism//Energy metabolism//Metabolism	-	-	GO:0044763//single-organism cellular process;GO:0044699//single-organism process;GO:0009987//cellular process
Unigene0001001	1037	364	10.7022	16.8587	19.502	4.7548	6.8708	3.1852	15.6876	4.93693	-1.66794	3.59434e-06	2.54325e-05	yes	LON2	PREDICTED: lon protease homolog 2, peroxisomal-like isoform X4 [Elaeis guineensis]	-	-	GO:0008233//peptidase activity;GO:0016787//hydrolase activity;GO:0070011//peptidase activity, acting on L-amino acid peptides;GO:0003824//catalytic activity	GO:0043170//macromolecule metabolic process;GO:0071704//organic substance metabolic process;GO:0019538//protein metabolic process;GO:0006508//proteolysis;GO:0008152//metabolic process;GO:0044238//primary metabolic process	1569	511	648	324	1193	503	490	1484	952	1394	482	947	884	695	534	628	tiprl	PREDICTED: TIP41-like protein [Malus domestica]	-	-	-	-
Unigene0001003	79	25.6667	2.3812	4.2649	4.0693	1.3551	0.95	0.8284	3.5718	1.0445	-1.77384	0.000613572	0.00241922	yes	-	PREDICTED: protein PALE CRESS, chloroplastic-like [Pyrus x bretschneideri]	-	-	-	-	298	128	165	137	231	109	98	200	158	108	186	238	298	138	126	127	KRP3	PREDICTED: cyclin-dependent kinase inhibitor 5-like [Malus domestica]	-	GO:0044464//cell part;GO:0005623//cell;GO:0005622//intracellular;GO:0044424//intracellular part	-	GO:0051726//regulation of cell cycle;GO:0044260//cellular macromolecule metabolic process;GO:0044237//cellular metabolic process;GO:0043170//macromolecule metabolic process;GO:0071704//organic substance metabolic process;GO:0044238//primary metabolic process;GO:0050794//regulation of cellular process;GO:0016310//phosphorylation;GO:0009987//cellular process;GO:0050789//regulation of biological pro…
Unigene0001004	41.6667	15.3333	7.7426	2.8846	5.6297	1.5954	2.2633	1.4959	5.41897	1.78487	-1.6022	0.00834812	0.022639	yes	-	PREDICTED: uncharacterized protein LOC108867641 [Pyrus x bretschneideri]	-	-	-	-	143	44	43	28	69	45	49	83	100	110	31	37	57	28	33	48	PCMP-E94	PREDICTED: pentatricopeptide repeat-containing protein At3g20730-like, partial [Malus domestica]	-	-	-	-
Unigene0001008	594	120.667	10.8636	14.5359	14.3869	2.8292	2.4585	1.9774	13.2621	2.4217	-2.45322	1.90773e-12	4.64398e-11	yes	hagh	PREDICTED: eukaryotic translation initiation factor 4G-like isoform X5 [Pyrus x bretschneideri]	ko03013//RNA transport//Translation//Genetic Information Processing	-	-	-	0	16	74	7	9	3	66	0	3	1	9	1	2	16	19	7	-	--	-	-	-	-
Unigene0001013	78.6667	0	1.0679	3.5214	4.0748	0	0	0	2.88803	0.001	-11.4959	3.31841e-14	1.06311e-12	yes	-	C-type mannose receptor 2 [Theobroma cacao]	-	-	-	GO:0000003//reproduction;GO:0003002//regionalization;GO:0048856//anatomical structure development;GO:0048532//anatomical structure arrangement;GO:0009933//meristem structural organization;GO:0044707//single-multicellular organism process;GO:0065007//biological regulation;GO:0003006//developmental process involved in reproduction;GO:0044699//single-organism process;GO:0009888//tissue development;G…	0	2	0	2	12	2	0	4	4	81	64	79	89	30	28	35	-	PREDICTED: uncharacterized protein LOC103960070 [Pyrus x bretschneideri]	-	-	-	-
Unigene0001016	491.667	210.667	4.0518	6.7996	8.2606	2.5081	3.3325	1.5034	6.37067	2.448	-1.37984	0.000609876	0.00240721	yes	SIGA	PREDICTED: RNA polymerase sigma factor sigA-like [Pyrus x bretschneideri]	-	GO:0005623//cell;GO:0044424//intracellular part;GO:0043226//organelle;GO:0044464//cell part;GO:0044444//cytoplasmic part;GO:0005737//cytoplasm;GO:0005622//intracellular;GO:0043231//intracellular membrane-bounded organelle;GO:0043227//membrane-bounded organelle;GO:0009536//plastid;GO:0043229//intracellular organelle	GO:0003676//nucleic acid binding;GO:0000988//transcription factor activity, protein binding;GO:1901363//heterocyclic compound binding;GO:0001071//nucleic acid binding transcription factor activity;GO:0000990//transcription factor activity, core RNA polymerase binding;GO:0097159//organic cyclic compound binding;GO:0000996//core DNA-dependent RNA polymerase binding promoter specificity activity;GO:…	GO:0043170//macromolecule metabolic process;GO:0044271//cellular nitrogen compound biosynthetic process;GO:1901360//organic cyclic compound metabolic process;GO:0009987//cellular process;GO:0051775//response to redox state;GO:0051234//establishment of localization;GO:0042221//response to chemical;GO:1901700//response to oxygen-containing compound;GO:0044237//cellular metabolic process;GO:0034641/…	47	8	24	18	34	24	17	46	58	44	22	36	44	26	52	41	Y-3	PREDICTED: uncharacterized protein At3g17950-like [Pyrus x bretschneideri]	-	-	-	-
Unigene0001017	22.3333	4.33333	1.5594	2.6378	1.4614	0.074	0.1469	0.809	1.8862	0.3433	-2.45794	0.00551851	0.0159522	yes	-	PREDICTED: uncharacterized protein LOC103928185 isoform X2 [Pyrus x bretschneideri]	-	-	-	-	1062	2846	2392	1827	985	1388	2142	1305	776	1128	2489	882	791	2111	1740	1341	At3g26560	PREDICTED: ATP-dependent RNA helicase DEAH11, chloroplastic-like isoform X1 [Malus domestica]	ko03040//Spliceosome//Transcription//Genetic Information Processing	-	GO:0016818//hydrolase activity, acting on acid anhydrides, in phosphorus-containing anhydrides;GO:0042623//ATPase activity, coupled;GO:0046914//transition metal ion binding;GO:0001882//nucleoside binding;GO:0046872//metal ion binding;GO:0003824//catalytic activity;GO:0032550//purine ribonucleoside binding;GO:0036094//small molecule binding;GO:0097159//organic cyclic compound binding;GO:0016887//A…	-
Unigene0001023	294.667	124	2.8811	2.4875	4.5508	1.2793	1.7629	0.6943	3.30647	1.2455	-1.40857	0.00134734	0.00478722	yes	APUM23	PREDICTED: pumilio homolog 23 [Malus domestica]	-	GO:0044464//cell part;GO:0043228//non-membrane-bounded organelle;GO:0043232//intracellular non-membrane-bounded organelle;GO:0043226//organelle;GO:0043227//membrane-bounded organelle;GO:0044424//intracellular part;GO:0005622//intracellular;GO:0043229//intracellular organelle;GO:0005623//cell;GO:0043231//intracellular membrane-bounded organelle	-	GO:0010608//posttranscriptional regulation of gene expression;GO:0060255//regulation of macromolecule metabolic process;GO:0065008//regulation of biological quality;GO:0050789//regulation of biological process;GO:0010468//regulation of gene expression;GO:0019222//regulation of metabolic process;GO:0048878//chemical homeostasis;GO:0042592//homeostatic process;GO:0065007//biological regulation	939	278	326	262	574	333	269	698	507	739	344	636	501	339	346	310	RDM1	PREDICTED: protein RDM1-like [Pyrus x bretschneideri]	-	-	GO:0005488//binding	GO:0006304//DNA modification;GO:0050789//regulation of biological process;GO:0016458//gene silencing;GO:0090304//nucleic acid metabolic process;GO:0010629//negative regulation of gene expression;GO:0044763//single-organism cellular process;GO:0044238//primary metabolic process;GO:0071704//organic substance metabolic process;GO:0009987//cellular process;GO:0065007//biological regulation;GO:0044699…
Unigene0001031	5.66667	25.6667	0.6419	0.0788	0.6016	1.8494	2.4489	1.049	0.440767	1.78243	2.01576	0.0123494	0.0314416	yes	RCOM_1680640	PREDICTED: anamorsin homolog [Malus domestica]	-	-	-	-	177	26	46	19	146	14	39	119	86	100	28	69	80	26	5	24	-	PREDICTED: uncharacterized protein LOC108866787 [Pyrus x bretschneideri]	-	-	-	-
Unigene0001033	136.667	42.3333	2.432	4.4145	5.3372	1.0249	0.7829	1.6674	4.06123	1.1584	-1.80978	0.000311648	0.00134016	yes	-	PREDICTED: uncharacterized protein LOC103944386 [Pyrus x bretschneideri]	-	-	-	-	106	310	306	174	208	132	235	180	58	81	153	101	49	180	172	73	At4g08850	PREDICTED: LRR receptor-like serine/threonine-protein kinase GSO1 [Pyrus x bretschneideri]	-	-	-	-
Unigene0001035	7.66667	0.666667	1.382	0.905	0.3238	0.1966	0	0	0.870267	0.0655333	-3.73116	0.0107405	0.028002	yes	-	--	-	-	-	-	218	77	92	92	147	71	67	149	110	92	169	211	242	91	134	127	anks1b	PREDICTED: ankyrin-3-like [Fragaria vesca subsp. vesca] [Fragaria vesca]	-	-	-	-
Unigene0001037	202.333	1955	4.8732	5.7374	8.3173	63.556	31.5176	72.5108	6.3093	55.8615	3.1463	1.2098e-16	5.81999e-15	yes	-	PREDICTED: eukaryotic translation initiation factor-like [Malus domestica]	-	-	-	-	755	312	237	263	363	250	216	430	320	378	357	446	454	281	313	289	-	PREDICTED: uncharacterized protein LOC103432759 [Malus domestica]	-	-	-	-
Unigene0001042	10	43.3333	0.1382	0.3054	0.5505	1.0913	2.2846	0.484	0.331367	1.28663	1.9571	0.00960607	0.0254774	yes	FRS3	PREDICTED: protein FAR1-RELATED SEQUENCE 3-like [Pyrus x bretschneideri]	-	GO:0005622//intracellular;GO:0044424//intracellular part;GO:0030054//cell junction;GO:0044464//cell part;GO:0043227//membrane-bounded organelle;GO:0043226//organelle;GO:0043229//intracellular organelle;GO:0005911//cell-cell junction;GO:0005623//cell;GO:0043231//intracellular membrane-bounded organelle	GO:0043167//ion binding;GO:0005488//binding;GO:0043169//cation binding	GO:0044248//cellular catabolic process;GO:1901575//organic substance catabolic process;GO:0006886//intracellular protein transport;GO:0071840//cellular component organization or biogenesis;GO:0044712//single-organism catabolic process;GO:0008104//protein localization;GO:0044765//single-organism transport;GO:0033036//macromolecule localization;GO:0006629//lipid metabolic process;GO:0044710//single…	93	223	201	218	133	152	120	64	41	80	162	99	134	155	189	130	-	--	-	-	-	-
Unigene0001044	246	131	32.0384	29.8447	29.4291	14.5426	10.7778	18.877	30.4374	14.7325	-1.04685	0.00588992	0.0168504	yes	-	--	-	-	-	-	3102	1273	1240	917	2317	747	810	2681	1768	2185	1103	1868	1838	1104	1070	829	prpf39	PREDICTED: pre-mRNA-processing factor 39-like isoform X1 [Malus domestica]	-	-	-	-
Unigene0001048	2921.67	7758.33	26.6659	37.732	44.7215	78.7578	103.024	80.0761	36.3731	87.2858	1.26287	3.96054e-06	2.77177e-05	yes	GGT3	PREDICTED: gamma-glutamyltranspeptidase 3 [Malus domestica]	ko00480//Glutathione metabolism//Metabolism of other amino acids//Metabolism;ko00460//Cyanoamino acid metabolism//Metabolism of other amino acids//Metabolism;ko00590//Arachidonic acid metabolism//Lipid metabolism//Metabolism;ko00430//Taurine and hypotaurine metabolism//Metabolism of other amino acids//Metabolism	GO:0044422//organelle part;GO:0031090//organelle membrane;GO:0016020//membrane;GO:0043231//intracellular membrane-bounded organelle;GO:0043226//organelle;GO:0044425//membrane part;GO:0031224//intrinsic component of membrane;GO:0005623//cell;GO:0005622//intracellular;GO:0043229//intracellular organelle;GO:0044464//cell part;GO:0043227//membrane-bounded organelle;GO:0044424//intracellular part	GO:0016740//transferase activity;GO:0016787//hydrolase activity;GO:0070011//peptidase activity, acting on L-amino acid peptides;GO:0008233//peptidase activity;GO:0016755//transferase activity, transferring amino-acyl groups;GO:0016746//transferase activity, transferring acyl groups;GO:0008238//exopeptidase activity;GO:0003824//catalytic activity;GO:0008242//omega peptidase activity	GO:0019538//protein metabolic process;GO:0044237//cellular metabolic process;GO:0044238//primary metabolic process;GO:0006518//peptide metabolic process;GO:0006790//sulfur compound metabolic process;GO:0043170//macromolecule metabolic process;GO:0006575//cellular modified amino acid metabolic process;GO:0006749//glutathione metabolic process;GO:0008152//metabolic process;GO:0042221//response to c…	23	2	4	5	18	4	3	11	10	4	9	7	10	5	3	7	-	--	-	-	-	-
Unigene0001052	11.3333	55.3333	3.015	0.2194	0.5232	2.0971	9.2771	4.7968	1.25253	5.39033	2.10553	0.014503	0.0360158	yes	-	--	-	-	-	-	112	684	1390	466	475	255	342	146	91	41	294	273	381	115	233	130	RPM1	PREDICTED: disease resistance protein RPM1-like [Pyrus x bretschneideri]	ko04626//Plant-pathogen interaction//Environmental adaptation//Organismal Systems	-	-	-
Unigene0001057	12.6667	0	0.9872	3.03	0.5782	0	0	0	1.5318	0.001	-10.581	6.56197e-05	0.000338866	yes	-	--	-	-	-	-	102	34	49	57	80	36	33	89	58	76	43	75	104	27	71	18	-	--	-	-	-	-
Unigene0001059	15537	6265.67	256.89	195.387	188.407	71.7328	90.0296	69.7209	213.561	77.1611	-1.4687	1.03501e-08	1.27844e-07	yes	EDS1	PREDICTED: protein EDS1L-like [Malus domestica]	ko04626//Plant-pathogen interaction//Environmental adaptation//Organismal Systems	-	-	-	457	72	101	39	364	66	42	476	306	438	63	627	505	41	45	38	ACABP	PREDICTED: acyl-CoA-binding protein [Pyrus x bretschneideri]	-	-	-	-
Unigene0001060	958.667	314.333	21.1911	17.2081	22.97	6.9993	6.6901	4.3314	20.4564	6.00693	-1.76785	2.38051e-08	2.71269e-07	yes	At5g66900	PREDICTED: probable disease resistance protein At5g66900 [Pyrus x bretschneideri]	-	-	-	-	90	162	312	164	152	134	129	107	72	43	80	86	88	119	66	92	rihA	Inosine-uridine preferring nucleoside hydrolase family protein isoform 1 [Theobroma cacao]	-	-	GO:0003824//catalytic activity	-
Unigene0001063	157	86.3333	12.0185	15.5323	13.8037	5.7082	8.1202	6.6664	13.7848	6.8316	-1.01279	0.0116033	0.0298703	yes	heatr5a	PREDICTED: HEAT repeat-containing protein 5B-like isoform X2 [Pyrus x bretschneideri]	-	-	-	-	959	2462	2153	2537	997	2354	2003	999	528	1236	2798	1075	995	2204	2300	2036	AMC1	PREDICTED: metacaspase-1-like [Pyrus x bretschneideri]	-	-	-	-
Unigene0001065	87.3333	10.6667	15.2823	0.6526	1.3699	0.6806	0.6759	0.4964	5.76827	0.617633	-3.22332	0.000983971	0.00364153	yes	-	PREDICTED: replication protein A 70 kDa DNA-binding subunit-like [Pyrus x bretschneideri]	ko03420//Nucleotide excision repair//Replication and repair//Genetic Information Processing;ko03030//DNA replication//Replication and repair//Genetic Information Processing;ko03440//Homologous recombination//Replication and repair//Genetic Information Processing;ko03430//Mismatch repair//Replication and repair//Genetic Information Processing	-	-	-	191	84	133	53	156	80	73	182	88	119	138	193	177	141	142	122	alkbh8	PREDICTED: alkylated DNA repair protein alkB homolog 8 isoform X2 [Malus domestica]	-	-	GO:0003824//catalytic activity;GO:0016491//oxidoreductase activity;GO:0005488//binding;GO:0016705//oxidoreductase activity, acting on paired donors, with incorporation or reduction of molecular oxygen;GO:0097159//organic cyclic compound binding	GO:0046483//heterocycle metabolic process;GO:0034660//ncRNA metabolic process;GO:0044260//cellular macromolecule metabolic process;GO:0006725//cellular aromatic compound metabolic process;GO:0010467//gene expression;GO:0016070//RNA metabolic process;GO:1901360//organic cyclic compound metabolic process;GO:0002097//tRNA wobble base modification;GO:0006399//tRNA metabolic process;GO:0008152//metabo…
Unigene0001066	904	406	5.1011	12.2555	10.4239	2.8819	5.3562	2.9846	9.26017	3.7409	-1.30765	0.000691189	0.00268404	yes	At2g23950	PREDICTED: probable LRR receptor-like serine/threonine-protein kinase At2g23950 [Malus domestica]	-	GO:0031224//intrinsic component of membrane;GO:0044425//membrane part;GO:0016020//membrane	GO:0032550//purine ribonucleoside binding;GO:0001883//purine nucleoside binding;GO:0016740//transferase activity;GO:0032549//ribonucleoside binding;GO:0036094//small molecule binding;GO:0097159//organic cyclic compound binding;GO:0097367//carbohydrate derivative binding;GO:0016773//phosphotransferase activity, alcohol group as acceptor;GO:0016301//kinase activity;GO:0001882//nucleoside binding;GO…	GO:0009987//cellular process;GO:0006796//phosphate-containing compound metabolic process;GO:0019538//protein metabolic process;GO:0008152//metabolic process;GO:0044237//cellular metabolic process;GO:0071704//organic substance metabolic process;GO:0043412//macromolecule modification;GO:0006793//phosphorus metabolic process;GO:0006464//cellular protein modification process;GO:0036211//protein modif…	2050	995	870	753	1692	704	623	1537	1224	2144	1292	1884	1875	1123	1244	1175	SGS3	PREDICTED: protein SUPPRESSOR OF GENE SILENCING 3-like [Malus domestica]	-	-	-	-
Unigene0001067	0	8.66667	0	0	0	0.345	0.1523	0	0.001	0.165767	7.37301	0.00586352	0.0167849	yes	RpL4	60S ribosomal protein L4 [Anthurium amnicola]	ko03010//Ribosome//Translation//Genetic Information Processing	-	-	-	28	2	9	4	24	13	11	19	4	1	12	3	9	6	12	20	-	--	-	-	-	-
Unigene0001068	4464.33	10342	31.0652	33.6332	35.596	69.9755	70.7609	68.9517	33.4315	69.896	1.064	6.47044e-06	4.29807e-05	yes	TPL	PREDICTED: protein TOPLESS [Malus domestica]	-	-	-	-	518	265	274	274	538	269	259	651	338	739	380	538	398	315	264	230	-	autophagy-related protein [Medicago truncatula]	-	-	-	-
Unigene0001076	18	2	1.9792	1.0033	0.4188	0.218	0.1082	0	1.13377	0.108733	-3.38226	0.00093774	0.00349543	yes	-	PREDICTED: uncharacterized protein LOC103437232 isoform X1 [Malus domestica]	-	-	-	-	249	48	55	41	199	44	30	189	123	192	73	208	235	53	48	50	-	PREDICTED: uncharacterized protein LOC103455038 isoform X4 [Malus domestica]	-	-	-	-
Unigene0001084	150.333	569	4.0349	4.8401	5.5789	17.0237	22.9622	8.802	4.81797	16.2626	1.75506	1.2992e-05	8.01726e-05	yes	-	--	-	-	-	-	92	207	180	239	84	211	212	57	36	60	379	130	88	229	256	269	-	--	-	-	-	-
Unigene0001086	186	94.6667	5.2932	5.1989	7.9368	2.4487	3.5029	2.5193	6.14297	2.82363	-1.12138	0.00602166	0.0171735	yes	ARP3	PREDICTED: zinc finger BED domain-containing protein RICESLEEPER 2-like [Pyrus x bretschneideri]	-	-	-	-	560	310	308	342	315	464	282	357	313	452	349	456	455	342	377	462	-	PREDICTED: uncharacterized protein LOC103951720 [Pyrus x bretschneideri]	-	GO:0043227//membrane-bounded organelle;GO:0009536//plastid;GO:0044464//cell part;GO:0044424//intracellular part;GO:0005623//cell;GO:0005622//intracellular;GO:0044444//cytoplasmic part;GO:0043226//organelle;GO:0005737//cytoplasm;GO:0043229//intracellular organelle;GO:0043231//intracellular membrane-bounded organelle;GO:0009507//chloroplast	-	-
Unigene0001087	8.33333	1.33333	0.7264	0.6116	1.167	0	0.1759	0.1938	0.835	0.123233	-2.76038	0.0151802	0.0374055	yes	-	--	-	-	-	-	304	138	165	68	197	64	93	287	189	343	76	160	151	97	69	45	POLD2	PREDICTED: DNA polymerase delta small subunit [Pyrus x bretschneideri]	ko00230//Purine metabolism//Nucleotide metabolism//Metabolism;ko00240//Pyrimidine metabolism//Nucleotide metabolism//Metabolism;ko03420//Nucleotide excision repair//Replication and repair//Genetic Information Processing;ko03030//DNA replication//Replication and repair//Genetic Information Processing;ko03440//Homologous recombination//Replication and repair//Genetic Information Processing;ko03430/…	-	GO:0016779//nucleotidyltransferase activity;GO:0034061//DNA polymerase activity;GO:0016772//transferase activity, transferring phosphorus-containing groups;GO:0016740//transferase activity;GO:0003824//catalytic activity	GO:0009889//regulation of biosynthetic process;GO:0022414//reproductive process;GO:0010558//negative regulation of macromolecule biosynthetic process;GO:0051253//negative regulation of RNA metabolic process;GO:0009059//macromolecule biosynthetic process;GO:0032502//developmental process;GO:0044249//cellular biosynthetic process;GO:0006260//DNA replication;GO:0048519//negative regulation of biolog…
Unigene0001092	8	0.666667	0.6862	0.9436	1.5433	0	0	0.2563	1.0577	0.0854333	-3.62999	0.00583272	0.0167117	yes	-	PREDICTED: uncharacterized protein LOC103401382 [Malus domestica]	-	-	-	-	342	172	147	90	239	114	160	406	185	255	95	183	191	98	95	143	cemA	PREDICTED: chloroplast envelope membrane protein-like [Pyrus x bretschneideri]	-	-	-	-
Unigene0001093	115	37.6667	3.4696	4.7158	3.5799	0.9573	1.7232	0.7527	3.92177	1.1444	-1.77691	0.000284564	0.00123854	yes	-	PREDICTED: receptor-like protein 2 [Pyrus x bretschneideri]	-	-	-	-	41	10	28	18	42	20	34	43	34	19	20	98	86	28	34	20	-	--	-	-	-	-
Unigene0001096	174.333	8	10.3523	7.506	4.9133	0.531	0.3767	0	7.59053	0.302567	-4.64888	2.30523e-11	4.61865e-10	yes	SPAC17H9.04c	PREDICTED: uncharacterized RNA-binding protein C17H9.04c-like [Malus domestica]	-	-	GO:0046872//metal ion binding;GO:0043167//ion binding;GO:0043169//cation binding;GO:0046914//transition metal ion binding;GO:0005488//binding	-	832	2333	2579	855	2088	389	1953	1524	698	1320	1678	1116	762	1569	1087	673	ERECTA	PREDICTED: probable leucine-rich repeat receptor-like protein kinase At1g35710 [Malus domestica]	-	-	-	-
Unigene0001097	429	214	22.1459	23.9946	20.4057	8.7948	17.063	3.4219	22.1821	9.7599	-1.18446	0.0132514	0.0333752	yes	CML1	PREDICTED: calmodulin-like protein 1 [Pyrus x bretschneideri]	ko04626//Plant-pathogen interaction//Environmental adaptation//Organismal Systems	-	-	-	166	49	70	34	82	36	51	106	53	96	85	65	84	55	54	34	-	--	-	-	-	-
Unigene0001101	112.333	36.3333	4.2871	4.9191	3.9426	0.9576	1.7322	1.1224	4.38293	1.27073	-1.78624	0.000130386	0.000622138	yes	At5g39410	PREDICTED: probable mitochondrial saccharopine dehydrogenase-like oxidoreductase At5g39410 [Pyrus x bretschneideri]	-	-	-	-	23	0	6	1	7	0	0	18	7	24	3	12	9	13	9	3	RGA2	PREDICTED: disease resistance protein RGA2-like [Pyrus x bretschneideri]	-	-	-	-
Unigene0001106	189.667	63.6667	8.0934	5.5679	5.3125	2.0114	2.4607	1.1799	6.3246	1.884	-1.74718	8.42251e-05	0.000422064	yes	At5g39410	PREDICTED: LOW QUALITY PROTEIN: protein TIME FOR COFFEE [Malus domestica]	-	-	-	-	131	34	30	18	50	6	22	106	73	81	37	52	29	36	16	7	RPP1	PREDICTED: disease resistance protein RGA2-like [Pyrus x bretschneideri]	-	-	-	-
Unigene0001114	53	18.6667	3.2155	2.5266	2.5614	0.8235	0.9995	0.8007	2.76783	0.874567	-1.66212	0.0017969	0.00613145	yes	-	--	-	-	-	-	271	143	137	58	176	42	98	305	184	277	162	159	176	133	91	77	RGA2	PREDICTED: disease resistance protein RGA2-like [Pyrus x bretschneideri]	-	-	-	-
Unigene0001115	187.333	23	7.8466	14.3128	18.3485	1.212	0.9503	2.4424	13.5026	1.5349	-3.13702	7.08017e-09	9.06388e-08	yes	-	--	-	-	-	-	489	132	147	94	636	84	131	580	238	389	132	427	391	221	134	190	-	PREDICTED: rRNA-processing protein FYV7-like [Malus domestica]	-	-	-	-
Unigene0001118	27.6667	8.33333	1.1987	2.1193	1.5166	0.4093	0.5081	0.3918	1.61153	0.4364	-1.88471	0.00331883	0.0103587	yes	-	PREDICTED: ent-kaurenoic acid oxidase 2-like [Malus domestica]	-	-	-	-	101	40	17	12	32	56	12	44	59	50	35	30	41	18	21	14	-	--	-	-	-	-
Unigene0001119	26	8	0.708	0.6676	0.7697	0.3143	0.2401	0.0264	0.7151	0.1936	-1.88507	0.0127792	0.0323601	yes	-	hypothetical protein [Malus domestica]	-	-	-	-	56	13	10	10	34	15	5	31	10	23	6	27	18	6	8	2	-	PREDICTED: uncharacterized protein LOC108170616 [Malus domestica]	-	-	-	-
Unigene0001120	711	294.667	37.8949	52.4663	60.0993	18.538	19.3984	18.5103	50.1535	18.8156	-1.41442	6.59324e-06	4.37117e-05	yes	-	--	-	-	-	-	16	2	8	4	8	4	7	13	19	12	5	11	10	2	15	26	-	PREDICTED: glutamyl-tRNA(Gln) amidotransferase subunit B, chloroplastic/mitochondrial isoform X1 [Malus domestica]	ko00970//Aminoacyl-tRNA biosynthesis//Translation//Genetic Information Processing	-	-	-
Unigene0001130	43.6667	16.6667	2.9953	2.5832	3.6971	0.5613	1.5483	1.0915	3.09187	1.06703	-1.53487	0.00903416	0.024203	yes	-	PREDICTED: UPF0565 protein C2orf69 homolog isoform X1 [Malus domestica]	-	-	-	-	1063	2871	2790	2539	1970	2217	2646	1178	698	1531	3259	1902	1566	2726	2811	2957	ORP3C	PREDICTED: oxysterol-binding protein-related protein 3C-like [Malus domestica]	-	-	GO:0005488//binding	GO:0006725//cellular aromatic compound metabolic process;GO:0044765//single-organism transport;GO:0044238//primary metabolic process;GO:0023052//signaling;GO:0009072//aromatic amino acid family metabolic process;GO:0000302//response to reactive oxygen species;GO:0009608//response to symbiont;GO:0044700//single organism signaling;GO:0006810//transport;GO:0009314//response to radiation;GO:0050789//…
Unigene0001136	136	71.3333	8.0332	12.6412	13.4376	5.9725	5.7116	4.4364	11.3707	5.3735	-1.08138	0.0120991	0.0309033	yes	-	--	-	-	-	-	30	2	5	4	9	10	10	7	17	27	10	6	24	1	8	11	-	PREDICTED: protein AATF-like isoform X2 [Malus domestica]	-	-	-	-
Unigene0001139	9.66667	2	0.994	0.71	0.8469	0.0771	0.1532	0.2532	0.8503	0.161167	-2.39942	0.0159031	0.0389066	yes	-	--	-	-	-	-	27	9	5	7	13	0	7	22	13	16	8	7	18	10	10	4	-	--	-	-	-	-
Unigene0001144	27	7.66667	0.6945	1.4131	1.7667	0.2541	0.4626	0.278	1.29143	0.331567	-1.9616	0.00607113	0.0172935	yes	-	PREDICTED: uncharacterized protein LOC103436494 isoform X2 [Malus domestica]	-	-	-	-	289	84	61	68	288	121	66	173	115	64	107	310	237	118	116	160	PPD4	PREDICTED: psbP domain-containing protein 4, chloroplastic-like isoform X1 [Malus domestica]	-	GO:0005623//cell;GO:0044422//organelle part;GO:0043226//organelle;GO:0031978//plastid thylakoid lumen;GO:0016020//membrane;GO:0031977//thylakoid lumen;GO:0031984//organelle subcompartment;GO:0031976//plastid thylakoid;GO:0032991//macromolecular complex;GO:0043227//membrane-bounded organelle;GO:0009579//thylakoid;GO:0044424//intracellular part;GO:0044435//plastid part;GO:0044425//membrane part;GO:…	GO:0043169//cation binding;GO:0005488//binding;GO:0043167//ion binding;GO:0046872//metal ion binding	GO:0046496//nicotinamide nucleotide metabolic process;GO:0044260//cellular macromolecule metabolic process;GO:0044238//primary metabolic process;GO:0016143//S-glycoside metabolic process;GO:0019637//organophosphate metabolic process;GO:1901360//organic cyclic compound metabolic process;GO:1901657//glycosyl compound metabolic process;GO:0006796//phosphate-containing compound metabolic process;GO:0…
Unigene0001147	209	60.3333	4.0108	5.0588	4.2927	1.4967	1.2634	0.6754	4.4541	1.14517	-1.95958	7.18266e-06	4.72319e-05	yes	naa40	PREDICTED: N-alpha-acetyltransferase 40-like isoform X2 [Pyrus x bretschneideri]	-	-	-	-	1341	330	451	364	1012	641	310	930	715	985	324	1523	1481	236	314	382	At3g08610	PREDICTED: NADH dehydrogenase [ubiquinone] 1 alpha subcomplex subunit 1 [Pyrus x bretschneideri]	ko00190//Oxidative phosphorylation//Energy metabolism//Metabolism	-	-	-
Unigene0001148	0	6	0	0	0	0.2672	0	0.5845	0.001	0.2839	8.14924	0.0123898	0.0315281	yes	adh1	alcohol dehydrogenase-like protein, partial [Heterocapsa triquetra]	ko00940//Phenylpropanoid biosynthesis//Biosynthesis of other secondary metabolites//Metabolism	-	-	-	59	30	13	21	36	26	22	41	27	55	65	51	42	29	41	33	-	PREDICTED: uncharacterized protein LOC103429348 [Malus domestica]	-	-	-	-
Unigene0001150	263.333	85.3333	14.2751	7.7696	12.8667	2.833	3.6613	3.7359	11.6371	3.41007	-1.77086	1.39095e-05	8.51857e-05	yes	TATA	PREDICTED: sec-independent protein translocase protein TATA, chloroplastic [Malus domestica]	ko03060//Protein export//Folding, sorting and degradation//Genetic Information Processing	GO:0043227//membrane-bounded organelle;GO:0044424//intracellular part;GO:0016020//membrane;GO:0009536//plastid;GO:0044464//cell part;GO:0005622//intracellular;GO:0043231//intracellular membrane-bounded organelle;GO:0043226//organelle;GO:0044425//membrane part;GO:0044444//cytoplasmic part;GO:0005737//cytoplasm;GO:0005623//cell;GO:0043229//intracellular organelle;GO:0009507//chloroplast	-	GO:0051234//establishment of localization;GO:0051179//localization;GO:0006810//transport;GO:0015031//protein transport;GO:0071702//organic substance transport;GO:0008104//protein localization;GO:0033036//macromolecule localization;GO:0045184//establishment of protein localization	142	394	286	257	435	204	186	79	66	13	126	231	263	167	111	82	LBD13	PREDICTED: LOB domain-containing protein 15-like [Malus domestica]	-	-	-	-
Unigene0001153	7.33333	142.667	0.103	0.9109	1.1589	11.4353	20.3542	6.2549	0.724267	12.6815	4.13006	7.72105e-09	9.79694e-08	yes	LOX1.6	lipoxygenase LOX-2, partial [Pyrus pyrifolia]	ko00591//Linoleic acid metabolism//Lipid metabolism//Metabolism	-	-	-	729	322	386	291	678	269	253	529	390	704	675	1048	1106	446	773	530	-	PREDICTED: topless-related protein 1-like isoform X1 [Pyrus x bretschneideri]	-	-	-	-
Unigene0001156	315.333	25	1.6927	6.0533	5.4639	0.6298	0.1472	0.1621	4.4033	0.313033	-3.8142	7.48031e-09	9.53225e-08	yes	AAO	PREDICTED: L-ascorbate oxidase-like [Pyrus x bretschneideri]	ko00053//Ascorbate and aldarate metabolism//Carbohydrate metabolism//Metabolism	-	GO:0043169//cation binding;GO:0043167//ion binding;GO:0005488//binding;GO:0003824//catalytic activity	GO:0008152//metabolic process;GO:0044710//single-organism metabolic process;GO:0044699//single-organism process	466	73	78	85	379	141	81	294	220	143	77	548	525	91	76	64	NTPCR	PREDICTED: cancer-related nucleoside-triphosphatase homolog isoform X1 [Pyrus x bretschneideri]	ko00230//Purine metabolism//Nucleotide metabolism//Metabolism;ko00730//Thiamine metabolism//Metabolism of cofactors and vitamins//Metabolism	-	GO:0097159//organic cyclic compound binding;GO:0036094//small molecule binding;GO:0032549//ribonucleoside binding;GO:0001882//nucleoside binding;GO:0042578//phosphoric ester hydrolase activity;GO:0016787//hydrolase activity;GO:0016788//hydrolase activity, acting on ester bonds;GO:1901363//heterocyclic compound binding;GO:0003824//catalytic activity;GO:0097367//carbohydrate derivative binding;GO:0…	GO:0006793//phosphorus metabolic process;GO:0008152//metabolic process;GO:0009987//cellular process;GO:0006796//phosphate-containing compound metabolic process;GO:0044237//cellular metabolic process
Unigene0001157	843	429.667	13.2704	10.7106	10.5211	4.3735	6.7167	4.6667	11.5007	5.2523	-1.1307	0.000220898	0.000992401	yes	SQE1	PREDICTED: squalene monooxygenase-like [Malus domestica]	ko00100//Steroid biosynthesis//Lipid metabolism//Metabolism;ko00909//Sesquiterpenoid and triterpenoid biosynthesis//Metabolism of terpenoids and polyketides//Metabolism	GO:0044425//membrane part;GO:0031224//intrinsic component of membrane;GO:0016020//membrane	GO:0036094//small molecule binding;GO:0003824//catalytic activity;GO:0097159//organic cyclic compound binding;GO:1901363//heterocyclic compound binding;GO:0000166//nucleotide binding;GO:0005488//binding;GO:0016709//oxidoreductase activity, acting on paired donors, with incorporation or reduction of molecular oxygen, NAD(P)H as one donor, and incorporation of one atom of oxygen;GO:1901265//nucleos…	GO:0008152//metabolic process;GO:0044699//single-organism process;GO:0044710//single-organism metabolic process	15	4	7	6	18	4	4	24	4	27	13	9	11	16	18	10	-	PREDICTED: uncharacterized protein LOC103448999 [Malus domestica]	-	-	-	GO:0009987//cellular process;GO:0044699//single-organism process
Unigene0001159	3250.67	740.667	56.5578	79.0964	108.632	17.0528	17.3749	16.0384	81.4288	16.822	-2.27519	5.60825e-14	1.74885e-12	yes	AGL24	PREDICTED: MADS-box protein SVP-like [Malus domestica]	-	-	-	-	38	0	6	2	18	8	0	13	14	6	3	5	19	4	4	0	IPT9	PREDICTED: tRNA dimethylallyltransferase 9-like [Malus domestica]	ko00908//Zeatin biosynthesis//Metabolism of terpenoids and polyketides//Metabolism	-	-	-
Unigene0001161	504.667	112.667	7.9388	8.0303	8.9152	1.3727	1.9659	1.6755	8.29477	1.67137	-2.31117	3.22261e-11	6.32567e-10	yes	FRS5	PREDICTED: protein FAR1-RELATED SEQUENCE 7-like [Malus domestica]	-	-	-	-	526	155	187	86	391	85	135	446	312	329	134	351	192	140	102	105	SFH3	PREDICTED: phosphatidylinositol/phosphatidylcholine transfer protein SFH12-like [Pyrus x bretschneideri]	-	-	-	-
Unigene0001162	371.667	52.3333	1.6227	10.7526	12.1015	1.5803	0.775	0.7683	8.15893	1.0412	-2.97013	3.68233e-06	2.59642e-05	yes	SPS4	PREDICTED: probable sucrose-phosphate synthase 4 [Malus domestica]	ko00500//Starch and sucrose metabolism//Carbohydrate metabolism//Metabolism	GO:0016020//membrane	GO:0008194//UDP-glycosyltransferase activity;GO:0016758//transferase activity, transferring hexosyl groups;GO:0046527//glucosyltransferase activity;GO:0016740//transferase activity;GO:0035251//UDP-glucosyltransferase activity;GO:0003824//catalytic activity;GO:0016757//transferase activity, transferring glycosyl groups	GO:2000026//regulation of multicellular organismal development;GO:0044249//cellular biosynthetic process;GO:0050789//regulation of biological process;GO:0008152//metabolic process;GO:1901576//organic substance biosynthetic process;GO:0005984//disaccharide metabolic process;GO:0044763//single-organism cellular process;GO:0006950//response to stress;GO:0044238//primary metabolic process;GO:1901137/…	7	39	31	29	36	6	16	18	13	17	17	18	16	13	20	14	-	--	-	-	-	-
Unigene0001164	696	300.333	14.4421	22.9423	20.3151	8.4133	7.2686	6.7565	19.2332	7.47947	-1.36259	1.93223e-05	0.000114658	yes	-	PREDICTED: protein WVD2-like 7 [Malus domestica]	-	-	-	-	16004	7929	6906	7810	8406	11594	7820	11386	8309	11083	7549	10025	10798	5081	6292	5547	RPS27B	PREDICTED: 40S ribosomal protein S27-2 [Malus domestica]	ko03010//Ribosome//Translation//Genetic Information Processing	GO:1990904//ribonucleoprotein complex;GO:0030529//intracellular ribonucleoprotein complex;GO:0005622//intracellular;GO:0044464//cell part;GO:0032991//macromolecular complex;GO:0005623//cell;GO:0044424//intracellular part	GO:0043169//cation binding;GO:0005488//binding;GO:0043167//ion binding	GO:0008152//metabolic process;GO:0010467//gene expression;GO:0043170//macromolecule metabolic process;GO:0071704//organic substance metabolic process
Unigene0001167	105.333	13.6667	2.1742	3.1524	5.1747	0.5008	0.4096	0.3223	3.50043	0.4109	-3.09067	4.30113e-08	4.65684e-07	yes	CYCU4-1	PREDICTED: cyclin-U4-1-like [Malus domestica]	-	-	GO:0019900//kinase binding;GO:0005515//protein binding;GO:0005488//binding;GO:0003824//catalytic activity;GO:0016772//transferase activity, transferring phosphorus-containing groups;GO:0016740//transferase activity;GO:0019899//enzyme binding	GO:0009987//cellular process;GO:0006793//phosphorus metabolic process;GO:0006796//phosphate-containing compound metabolic process;GO:0008152//metabolic process;GO:0044237//cellular metabolic process	101	37	57	33	55	51	43	52	64	72	44	65	103	54	21	76	ucpB	PREDICTED: mitochondrial substrate carrier family protein ucpB isoform X1 [Malus domestica]	-	-	-	-
Unigene0001168	124.333	30	2.3259	5.0259	3.8654	0.503	1.1305	0.8109	3.73907	0.8148	-2.19816	2.32517e-05	0.000135023	yes	-	--	-	-	-	-	216	54	92	56	129	65	60	125	122	158	122	242	270	70	65	97	-	--	-	-	-	-
Unigene0001171	52	210	0.9375	0.2402	0.382	1.27	2.7817	1.5416	0.5199	1.86443	1.84243	0.000847094	0.00320235	yes	TSO1	PREDICTED: protein tesmin/TSO1-like CXC 2 isoform X2 [Pyrus x bretschneideri]	-	-	-	-	10	6	2	2	10	8	2	18	34	24	8	17	24	6	12	7	-	--	-	-	-	-
Unigene0001172	15.3333	0.333333	0.434	3.2682	2.7116	0	0.1226	0	2.13793	0.0408667	-5.70915	0.000136311	0.000646871	yes	-	--	-	-	-	-	0	8	21	2	3	7	12	3	0	0	12	6	2	2	29	11	-	--	-	-	-	-
Unigene0001173	21.3333	6	2.2389	3.7512	2.2216	0.5621	0.6699	0.8609	2.73723	0.697633	-1.97218	0.00567686	0.0163261	yes	-	--	-	-	-	-	103	22	38	19	95	49	26	73	44	51	34	76	127	33	19	26	-	PREDICTED: transcription factor IIIA-like isoform X1 [Malus domestica]	-	-	-	-
Unigene0001174	30.6667	10.3333	1.868	3.6694	3.6956	0.8859	1.0557	0.8722	3.07767	0.937933	-1.71428	0.00664234	0.0186602	yes	-	--	-	-	-	-	412	50	45	30	284	45	42	319	234	321	55	298	247	34	48	61	-	PREDICTED: uncharacterized protein LOC103433397 isoform X2 [Malus domestica]	-	-	-	-
Unigene0001178	8	0.666667	0.7867	0.601	0.6553	0.1492	0	0	0.681	0.0497333	-3.77537	0.00408186	0.012352	yes	-	PREDICTED: nuclear pore complex protein NUP98A-like isoform X2 [Prunus mume]	ko03013//RNA transport//Translation//Genetic Information Processing	-	-	-	1429	628	552	570	960	867	564	817	568	691	550	931	1082	635	559	647	POLD4	PREDICTED: DNA polymerase delta subunit 4 [Pyrus x bretschneideri]	ko00230//Purine metabolism//Nucleotide metabolism//Metabolism;ko00240//Pyrimidine metabolism//Nucleotide metabolism//Metabolism;ko03420//Nucleotide excision repair//Replication and repair//Genetic Information Processing;ko03030//DNA replication//Replication and repair//Genetic Information Processing;ko03440//Homologous recombination//Replication and repair//Genetic Information Processing;ko03430/…	GO:0044464//cell part;GO:0043227//membrane-bounded organelle;GO:0044424//intracellular part;GO:0043231//intracellular membrane-bounded organelle;GO:0005623//cell;GO:0005622//intracellular;GO:0043226//organelle;GO:0043229//intracellular organelle	-	GO:1901360//organic cyclic compound metabolic process;GO:0006725//cellular aromatic compound metabolic process;GO:0043170//macromolecule metabolic process;GO:0071704//organic substance metabolic process;GO:0090304//nucleic acid metabolic process;GO:0046483//heterocycle metabolic process;GO:0006259//DNA metabolic process;GO:0044237//cellular metabolic process;GO:0009987//cellular process;GO:004426…
Unigene0001179	16.3333	0	2.8028	1.6757	1.3704	0	0	0	1.94963	0.001	-10.929	1.1042e-06	8.78522e-06	yes	-	--	-	-	-	-	45	7	3	12	26	6	12	39	30	62	15	12	15	3	25	4	SEC1A	PREDICTED: protein transport Sec1a isoform X2 [Malus domestica]	-	-	-	GO:0006810//transport;GO:0051179//localization;GO:0051234//establishment of localization
Unigene0001180	452.667	134.667	34.021	16.3745	14.1701	8.3152	4.2316	4.5256	21.5219	5.6908	-1.9191	1.56666e-05	9.48885e-05	yes	AIP2	PREDICTED: E3 ubiquitin-protein ligase AIP2-like [Malus domestica]	-	GO:0005737//cytoplasm;GO:0005622//intracellular;GO:0044424//intracellular part;GO:0005623//cell;GO:0044464//cell part	GO:0043167//ion binding;GO:0005488//binding;GO:0046872//metal ion binding;GO:0043169//cation binding	GO:0097306//cellular response to alcohol;GO:0009719//response to endogenous stimulus;GO:0097305//response to alcohol;GO:0042221//response to chemical;GO:0007154//cell communication;GO:0071396//cellular response to lipid;GO:1901700//response to oxygen-containing compound;GO:0044763//single-organism cellular process;GO:0071310//cellular response to organic substance;GO:0032870//cellular response to…	48	8	19	11	26	15	24	45	44	22	18	35	30	18	10	22	-	--	-	-	-	-
Unigene0001187	45	17.3333	5.0431	5.0504	2.9654	1.6038	1.0898	1.8468	4.35297	1.51347	-1.52414	0.00770287	0.0211326	yes	PAP26	PREDICTED: bifunctional purple acid phosphatase 26-like [Malus domestica]	-	-	-	-	1010	537	625	477	849	589	438	936	601	1128	1010	1328	1350	836	889	1045	At1g06620	PREDICTED: 1-aminocyclopropane-1-carboxylate oxidase homolog 1-like [Pyrus x bretschneideri]	-	-	GO:0005488//binding;GO:0043167//ion binding;GO:0043169//cation binding;GO:0003824//catalytic activity;GO:0016491//oxidoreductase activity;GO:0016705//oxidoreductase activity, acting on paired donors, with incorporation or reduction of molecular oxygen	GO:0008152//metabolic process;GO:0044710//single-organism metabolic process;GO:0044699//single-organism process
Unigene0001188	160.333	16.3333	11.4955	11.4455	13.7983	0.941	0.7342	1.7646	12.2464	1.1466	-3.41693	1.94375e-11	3.95678e-10	yes	-	PREDICTED: uncharacterized protein LOC103930025 [Pyrus x bretschneideri]	-	-	-	-	3281	1750	1978	1149	2862	966	1421	3937	2090	3750	1405	2082	2415	1462	1237	1325	NUG2	PREDICTED: nuclear/nucleolar GTPase 2 [Malus domestica]	ko03008//Ribosome biogenesis in eukaryotes//Translation//Genetic Information Processing	-	-	-
Unigene0001198	44	17	1.2923	1.2376	1.6047	0.4413	0.7943	0.181	1.3782	0.4722	-1.54532	0.0132798	0.0334335	yes	-	T4.15 [Malus x robusta]	-	-	-	-	15	7	11	10	34	18	7	26	6	8	2	12	12	4	10	12	-	PREDICTED: uncharacterized protein LOC103933998 [Pyrus x bretschneideri]	-	-	-	-
Unigene0001199	12	1.33333	1.9929	1.0302	0.6881	0.0895	0.2668	0	1.23707	0.118767	-3.38072	0.00333566	0.010404	yes	-	--	-	-	-	-	2017	1184	1109	1045	1636	1129	892	1770	1172	1909	990	1804	1431	643	864	638	uqcrh	PREDICTED: cytochrome b-c1 complex subunit 6-like [Malus domestica]	ko00190//Oxidative phosphorylation//Energy metabolism//Metabolism	-	-	-
Unigene0001200	2.66667	47.6667	0.2395	0	0	1.15	1.9034	0.643	0.0798333	1.23213	3.94802	7.72641e-05	0.000391503	yes	-	PREDICTED: uncharacterized protein LOC103428916 [Malus domestica]	-	-	-	-	6	62	80	46	27	43	44	17	13	5	42	25	24	15	61	22	-	--	-	-	-	-
Unigene0001201	163.667	33.6667	2.4838	4.066	4.3752	0.373	0.8968	0.7731	3.64167	0.680967	-2.41894	1.11018e-06	8.82811e-06	yes	-	PREDICTED: uncharacterized protein LOC103432556 isoform X2 [Malus domestica]	-	-	-	-	102	312	250	157	290	259	121	53	46	7	74	144	193	43	107	53	-	--	-	-	-	-
Unigene0001202	1445.67	9036.67	28.668	30.0046	19.437	132.557	142.426	164.826	26.0365	146.603	2.4933	1.33239e-19	9.86524e-18	yes	UGT88A1	PREDICTED: UDP-glycosyltransferase 88A1-like [Pyrus x bretschneideri]	-	-	GO:0016740//transferase activity;GO:0003824//catalytic activity;GO:0016757//transferase activity, transferring glycosyl groups	-	13	4	3	0	10	2	2	15	3	6	10	4	7	4	7	4	PCMP-E9	PREDICTED: pentatricopeptide repeat-containing protein At2g44880-like [Malus domestica]	-	-	-	-
Unigene0001207	0	433.667	0	0	0	5.6947	14.3068	0.9706	0.001	6.9907	12.7712	4.57059e-18	2.73369e-16	yes	CBDAS2	PREDICTED: tetrahydrocannabinolic acid synthase-like [Pyrus x bretschneideri]	-	-	-	-	50	5	9	2	30	0	4	24	17	18	3	12	22	2	3	7	-	--	-	-	-	-
Unigene0001218	755.667	305	17.6718	19.4957	18.6253	7.7154	8.4348	3.901	18.5976	6.68373	-1.47639	2.05401e-05	0.000120949	yes	CYCH1-1	PREDICTED: cyclin-H1-1-like [Malus domestica]	ko03420//Nucleotide excision repair//Replication and repair//Genetic Information Processing;ko03022//Basal transcription factors//Transcription//Genetic Information Processing	GO:0044428//nuclear part;GO:0005623//cell;GO:0005654//nucleoplasm;GO:0044424//intracellular part;GO:0043227//membrane-bounded organelle;GO:0005622//intracellular;GO:0044451//nucleoplasm part;GO:0043233//organelle lumen;GO:0043231//intracellular membrane-bounded organelle;GO:0031981//nuclear lumen;GO:0043229//intracellular organelle;GO:0044422//organelle part;GO:0044464//cell part;GO:0043226//orga…	GO:0019887//protein kinase regulator activity;GO:0019899//enzyme binding;GO:0016301//kinase activity;GO:0098772//molecular function regulator;GO:0016740//transferase activity;GO:0019207//kinase regulator activity;GO:0030234//enzyme regulator activity;GO:0005488//binding;GO:0019900//kinase binding;GO:0003824//catalytic activity;GO:0005515//protein binding;GO:0016772//transferase activity, transfer…	GO:0006807//nitrogen compound metabolic process;GO:0065007//biological regulation;GO:0001932//regulation of protein phosphorylation;GO:0032268//regulation of cellular protein metabolic process;GO:0006950//response to stress;GO:0009059//macromolecule biosynthetic process;GO:0042221//response to chemical;GO:1901362//organic cyclic compound biosynthetic process;GO:0019220//regulation of phosphate me…	825	534	451	421	717	678	478	567	436	490	222	199	173	269	213	300	At2g23790	PREDICTED: calcium uniporter protein 2, mitochondrial-like [Malus domestica]	-	-	-	-
Unigene0001219	14.3333	3	0.8312	0.6123	1.4281	0.2365	0.1762	0.1294	0.9572	0.1807	-2.40522	0.00476834	0.0140922	yes	-	--	-	-	-	-	1635	732	927	759	2337	1095	660	1672	998	1014	608	2050	1892	692	728	704	-	LCM domain-containing protein [Cephalotus follicularis]	-	-	-	-
Unigene0001221	417.333	178.667	6.2895	13.3763	11.8372	5.1249	3.3269	3.7376	10.501	4.06313	-1.36986	0.000456831	0.00187325	yes	BBX22	PREDICTED: B-box zinc finger protein 22 [Malus domestica]	-	-	-	-	1819	836	877	803	1316	1189	758	1168	909	1005	764	1528	1580	703	812	948	ACD11	PREDICTED: accelerated cell death 11-like [Malus domestica]	-	-	GO:0015075//ion transmembrane transporter activity;GO:0005215//transporter activity;GO:0008289//lipid binding;GO:0022857//transmembrane transporter activity;GO:0022892//substrate-specific transporter activity;GO:0008324//cation transmembrane transporter activity;GO:0005488//binding;GO:0005319//lipid transporter activity;GO:0022891//substrate-specific transmembrane transporter activity	GO:0009617//response to bacterium;GO:0098542//defense response to other organism;GO:0015696//ammonium transport;GO:0044765//single-organism transport;GO:0044699//single-organism process;GO:0015672//monovalent inorganic cation transport;GO:0050896//response to stimulus;GO:0006950//response to stress;GO:0051179//localization;GO:0006811//ion transport;GO:0006812//cation transport;GO:0015850//organic…
Unigene0001222	139.333	54.6667	7.1496	7.0224	8.1434	2.7699	2.6575	2.4652	7.43847	2.63087	-1.49947	0.000296534	0.00128348	yes	-	PREDICTED: ubiquitin fusion degradation protein 1 homolog [Pyrus x bretschneideri]	ko04141//Protein processing in endoplasmic reticulum//Folding, sorting and degradation//Genetic Information Processing	-	-	-	4	24	20	3	22	0	30	13	0	12	0	4	2	10	0	1	-	PREDICTED: CST complex subunit CTC1 [Malus domestica]	-	-	-	-
Unigene0001225	49	7	4.457	2.4234	4.4752	0.2718	0.8096	0.3716	3.7852	0.484333	-2.9663	1.1521e-05	7.20217e-05	yes	-	PREDICTED: uncharacterized protein LOC103439886 [Malus domestica]	-	-	-	-	522	150	265	66	494	18	122	908	408	552	117	270	122	282	100	102	SCAB2	PREDICTED: stomatal closure-related actin-binding protein 3-like [Malus domestica]	-	-	-	-
Unigene0001227	47	9.33333	5.9302	4.8538	8.4685	1.2053	1.4363	0.7911	6.4175	1.14423	-2.48763	4.87854e-05	0.000260425	yes	-	--	-	-	-	-	68	23	7	12	39	26	13	46	31	77	8	5	22	2	8	1	TRABD	PREDICTED: traB domain-containing protein isoform X2 [Malus domestica]	-	-	-	-
Unigene0001232	398	210.333	15.3555	17.3074	16.0418	8.4163	6.1175	8.776	16.2349	7.76993	-1.06312	0.00161851	0.00561007	yes	-	PREDICTED: uncharacterized protein LOC103446245 [Malus domestica]	-	-	-	-	17	86	70	80	42	58	48	29	12	10	51	14	32	36	70	29	-	--	-	-	-	-
Unigene0001233	91.6667	13.6667	3.775	2.143	3.343	0.5321	0.2936	0.4204	3.087	0.415367	-2.89375	1.53667e-07	1.47799e-06	yes	-	PREDICTED: uncharacterized protein LOC103442557 [Malus domestica]	-	-	-	-	0	29	32	22	14	13	6	7	0	1	62	63	73	22	33	44	-	PREDICTED: intersectin-2-like, partial [Malus domestica]	-	-	-	-
Unigene0001234	64.3333	14	4.5443	4.7965	3.4324	0.9843	0.575	0.9501	4.25773	0.836467	-2.34771	2.29791e-05	0.000133636	yes	-	PREDICTED: uncharacterized protein LOC103442557 [Malus domestica]	-	-	-	-	276	27	25	20	191	44	17	276	181	211	20	227	169	13	20	8	-	PREDICTED: uncharacterized protein LOC103436680 isoform X1 [Malus domestica]	-	-	-	-
Unigene0001236	169.333	78.3333	7.2976	7.9981	6.7139	3.6465	3.0178	2.4516	7.33653	3.03863	-1.27168	0.00162409	0.00562678	yes	-	PREDICTED: uncharacterized protein LOC103930213 [Pyrus x bretschneideri]	-	-	-	-	321	135	148	119	131	172	114	222	137	110	165	157	159	114	167	130	AtMg00710	T4.5 [Malus x robusta]	-	-	-	-
Unigene0001237	65	20.3333	3.416	3.1222	2.4899	0.2025	1.086	1.2849	3.00937	0.8578	-1.81075	0.00447515	0.0133561	yes	-	PREDICTED: uncharacterized protein LOC103442557 [Malus domestica]	-	-	-	-	37	9	6	16	26	22	2	21	15	4	5	9	32	5	27	5	-	PREDICTED: uncharacterized protein LOC103956787 [Pyrus x bretschneideri]	-	-	-	-
Unigene0001242	635	338	8.7147	12.3429	11.1724	5.4603	5.3487	4.6387	10.7433	5.14923	-1.06101	0.000565745	0.00225361	yes	RBL20	PREDICTED: uncharacterized protein LOC103442557 [Malus domestica]	-	-	-	-	81	35	24	39	117	38	18	83	83	78	12	66	102	12	50	39	SAT5	PREDICTED: serine acetyltransferase 5-like [Pyrus x bretschneideri]	ko01200//Carbon metabolism//Global and Overview//Metabolism;ko01230//Biosynthesis of amino acids//Global and Overview//Metabolism;ko00270//Cysteine and methionine metabolism//Amino acid metabolism//Metabolism;ko00920//Sulfur metabolism//Energy metabolism//Metabolism	-	-	-
Unigene0001243	8.33333	97.3333	0.8748	1.1047	1.0541	13.1216	5.721	13.4208	1.0112	10.7545	3.4108	2.34411e-08	2.676e-07	yes	-	--	-	-	-	-	42	132	74	88	28	118	82	27	16	17	105	30	51	74	75	78	-	--	-	-	-	-
Unigene0001244	10434	1929.33	100.95	97.3704	51.2695	13.7022	15.9952	11.3866	83.1967	13.6947	-2.60291	7.73089e-17	3.8055e-15	yes	At5g66900	PREDICTED: probable disease resistance protein At5g66900 isoform X2 [Pyrus x bretschneideri]	-	-	-	-	53	452	637	279	196	386	416	90	30	54	108	97	83	142	146	133	Chia	PREDICTED: acidic mammalian chitinase-like [Malus domestica]	ko00520//Amino sugar and nucleotide sugar metabolism//Carbohydrate metabolism//Metabolism	-	GO:0003824//catalytic activity;GO:0016787//hydrolase activity	GO:0071704//organic substance metabolic process;GO:0008152//metabolic process
Unigene0001246	38.6667	0	0.7589	4.6958	3.0581	0	0	0	2.8376	0.001	-11.4705	4.68984e-09	6.20741e-08	yes	-	--	-	-	-	-	1016	429	546	481	1120	730	450	870	656	730	539	1166	1115	432	376	560	hdhd3	PREDICTED: haloacid dehalogenase-like hydrolase domain-containing protein 3 [Pyrus x bretschneideri]	-	-	GO:0003824//catalytic activity	-
Unigene0001248	49	2.33333	1.5138	4.6837	4.5398	0.2585	0.1925	0	3.5791	0.150333	-4.57336	8.74858e-08	8.84177e-07	yes	-	--	-	-	-	-	144	86	87	59	98	72	73	137	121	94	104	146	179	108	150	61	RDR1	PREDICTED: probable RNA-dependent RNA polymerase 1 [Malus domestica]	-	-	-	-
Unigene0001251	34988.7	91976	343.209	170.274	177.439	525.421	597.031	500.404	230.307	540.952	1.23194	3.44795e-05	0.000191477	yes	APS1	PREDICTED: ATP sulfurylase 1, chloroplastic [Malus domestica]	-	-	GO:0016740//transferase activity;GO:0016772//transferase activity, transferring phosphorus-containing groups;GO:0003824//catalytic activity;GO:0070566//adenylyltransferase activity;GO:0016779//nucleotidyltransferase activity;GO:0004779//sulfate adenylyltransferase activity	-	1142	459	640	426	1071	349	425	1048	744	991	575	960	871	537	418	497	rrnAC1612	OB-fold-like isoform 1 [Theobroma cacao]	-	-	-	GO:0051649//establishment of localization in cell;GO:0046907//intracellular transport;GO:0051179//localization;GO:1902578//single-organism localization;GO:1902582//single-organism intracellular transport;GO:0006886//intracellular protein transport;GO:0032502//developmental process;GO:0000003//reproduction;GO:0006810//transport;GO:0003006//developmental process involved in reproduction;GO:0051641/…
Unigene0001254	35.6667	7	2.9078	4.5696	7.4938	0.7446	0.986	0.9504	4.9904	0.893667	-2.48135	0.000298574	0.00129131	yes	-	--	-	-	-	-	71	21	31	26	44	47	24	69	54	40	23	37	60	26	24	12	-	--	-	-	-	-
Unigene0001257	1302	2927	11.6846	12.0722	17.1713	29.2943	28.3026	25.5745	13.6427	27.7238	1.023	0.000162411	0.000755816	yes	At1g69450	PREDICTED: CSC1-like protein At1g69450 [Malus domestica]	-	-	-	-	7276	1799	940	384	4376	1309	905	5263	2165	1651	411	408	1032	216	265	153	VIT_19s0014g04930	PREDICTED: (-)-alpha-pinene synthase-like [Pyrus x bretschneideri]	-	-	-	-
Unigene0001267	104	0	7.8998	9.6761	10.5388	0	0	0	9.37157	0.001	-13.1941	2.29321e-21	2.15952e-19	yes	-	Dynein heavy chain [Glycine soja]	-	-	-	-	243	46	62	32	119	56	38	130	135	129	42	99	114	45	72	47	At1g18480	PREDICTED: shewanella-like protein phosphatase 1 [Pyrus x bretschneideri]	-	-	GO:0003824//catalytic activity	GO:0006066//alcohol metabolic process;GO:0008152//metabolic process;GO:0019751//polyol metabolic process;GO:0032958//inositol phosphate biosynthetic process;GO:0046173//polyol biosynthetic process;GO:0044237//cellular metabolic process;GO:0006793//phosphorus metabolic process;GO:1901617//organic hydroxy compound biosynthetic process;GO:1901615//organic hydroxy compound metabolic process;GO:000905…
Unigene0001268	223.667	69.6667	7.1844	3.0038	5.6638	1.844	1.3992	1.1786	5.284	1.47393	-1.84196	4.83053e-05	0.000258172	yes	-	PREDICTED: uncharacterized protein LOC103447374 [Malus domestica]	-	-	-	-	208	36	44	26	145	41	7	191	100	49	57	165	133	59	49	54	-	PREDICTED: uncharacterized protein LOC103965968 [Pyrus x bretschneideri]	-	-	-	-
Unigene0001270	9.66667	0.666667	1.5	0.4653	0.2959	0	0	0.1474	0.753733	0.0491333	-3.93928	0.00500047	0.0146866	yes	-	PREDICTED: protein WVD2-like 3 [Malus domestica]	-	-	-	-	15	0	5	3	14	1	0	6	5	5	11	9	12	2	5	4	-	--	-	-	-	-
Unigene0001272	4.33333	38.6667	0.0163	0.0639	0.122	0.375	0.9379	0.3191	0.0674	0.544	3.01279	0.000269584	0.00118143	yes	LAC14	PREDICTED: laccase-15-like [Prunus mume]	-	GO:0005576//extracellular region	GO:0003824//catalytic activity;GO:0016491//oxidoreductase activity	GO:0044710//single-organism metabolic process;GO:0008152//metabolic process;GO:0044699//single-organism process	127	34	36	24	98	32	21	72	53	58	50	127	167	36	55	37	JMJ25	PREDICTED: lysine-specific demethylase JMJ25-like [Prunus mume]	-	-	-	-
Unigene0001275	400.333	122.667	12.0268	13.6867	14.0168	3.2864	4.1591	3.5315	13.2434	3.659	-1.85576	1.05496e-07	1.04764e-06	yes	V-UBI	PREDICTED: polyubiquitin 9 [Fragaria vesca subsp. vesca] [Fragaria vesca]	-	-	-	-	952	336	454	274	1983	215	363	1352	737	917	281	1238	1047	353	236	186	-	DUF1664 domain-containing protein [Cephalotus follicularis]	-	-	-	-
Unigene0001279	4229.67	1576.33	170.059	210.276	211.578	67.0442	67.8039	64.2314	197.305	66.3598	-1.57204	5.84542e-10	9.18487e-09	yes	MED15A	PREDICTED: mediator of RNA polymerase II transcription subunit 15a-like [Malus domestica]	-	-	-	GO:0050789//regulation of biological process;GO:0060255//regulation of macromolecule metabolic process;GO:0010468//regulation of gene expression;GO:0019222//regulation of metabolic process;GO:0065007//biological regulation	199	39	61	48	187	18	19	162	148	151	22	111	67	44	50	49	NERD	PREDICTED: zinc finger CCCH domain-containing protein 19-like [Malus domestica]	-	-	-	-
Unigene0001282	1349	538.333	18.7005	15.8286	15.1972	5.8342	6.1146	5.8995	16.5754	5.94943	-1.47822	5.56019e-08	5.87145e-07	yes	-	PREDICTED: cysteine--tRNA ligase 2, cytoplasmic-like [Pyrus x bretschneideri]	ko00970//Aminoacyl-tRNA biosynthesis//Translation//Genetic Information Processing	-	-	-	1081	1920	2081	2649	1678	2400	1891	727	598	796	3615	2476	2247	2756	3068	3710	yjcL	PREDICTED: uncharacterized membrane protein YjcL-like [Malus domestica]	-	-	-	-
Unigene0001286	232.667	106.333	5.205	10.1128	10.3255	3.0486	4.7024	2.8028	8.54777	3.51793	-1.28082	0.00280758	0.00897454	yes	RPS6	PREDICTED: 30S ribosomal protein S6 alpha, chloroplastic-like [Malus domestica]	ko03010//Ribosome//Translation//Genetic Information Processing	-	-	-	1496	3400	3331	2168	2125	1380	3016	2025	1171	1561	3102	1741	1360	2838	2289	1704	IDM1	E3 ubiquitin-protein ligase TRIM33 [Morus notabilis]	-	-	-	-
Unigene0001289	401	166.667	11.3335	13.9066	13.1457	4.7391	5.6254	3.9573	12.7953	4.77393	-1.42236	3.86203e-05	0.000211855	yes	HMGB9	PREDICTED: high mobility group B protein 9-like isoform X4 [Malus domestica]	-	-	-	-	593	999	1156	586	491	733	575	241	177	320	1131	464	395	628	563	497	YSL3	PREDICTED: metal-nicotianamine transporter YSL3-like [Pyrus x bretschneideri]	-	-	-	-
Unigene0001290	190.667	63	12.9133	15.8724	12.3092	4.7242	3.6907	3.7899	13.6983	4.06827	-1.75151	1.57142e-05	9.51381e-05	yes	-	PREDICTED: uncharacterized RNA methyltransferase pc1998 [Malus domestica]	-	-	GO:0016741//transferase activity, transferring one-carbon groups;GO:0008168//methyltransferase activity;GO:0016740//transferase activity;GO:0003824//catalytic activity	GO:0008152//metabolic process	572	119	127	110	300	47	102	481	332	244	70	95	97	81	64	58	-	--	-	-	-	-
Unigene0001291	477.667	240.333	7.3203	7.1614	5.851	2.9815	3.2817	2.9219	6.77757	3.0617	-1.14643	0.000334969	0.0014283	yes	At3g47120	PREDICTED: zinc finger CCCH domain-containing protein 25-like [Pyrus x bretschneideri]	-	-	GO:0005488//binding	-	343	130	161	102	258	114	106	213	215	208	150	208	402	93	173	134	fmt	PREDICTED: methionyl-tRNA formyltransferase-like [Malus domestica]	ko00970//Aminoacyl-tRNA biosynthesis//Translation//Genetic Information Processing;ko00670//One carbon pool by folate//Metabolism of cofactors and vitamins//Metabolism	-	GO:0016741//transferase activity, transferring one-carbon groups;GO:0003824//catalytic activity;GO:0016742//hydroxymethyl-, formyl- and related transferase activity;GO:0016740//transferase activity	GO:0009451//RNA modification;GO:0044249//cellular biosynthetic process;GO:0043412//macromolecule modification;GO:0009059//macromolecule biosynthetic process;GO:0090304//nucleic acid metabolic process;GO:0046483//heterocycle metabolic process;GO:0009058//biosynthetic process;GO:0016070//RNA metabolic process;GO:0009987//cellular process;GO:0034660//ncRNA metabolic process;GO:0044267//cellular prot…
Unigene0001295	16.6667	70.6667	0.1632	1.6827	2.0642	5.1532	4.7719	5.2565	1.30337	5.06053	1.95705	0.00420807	0.0126781	yes	-	--	-	-	-	-	84	10	23	4	57	4	5	108	54	153	26	79	50	24	12	10	POK2	PREDICTED: kinesin-like protein KIN-12D [Pyrus x bretschneideri]	-	GO:0044430//cytoskeletal part;GO:0005623//cell;GO:0044422//organelle part;GO:0005737//cytoplasm;GO:0043229//intracellular organelle;GO:0044446//intracellular organelle part;GO:0043234//protein complex;GO:0005622//intracellular;GO:0015630//microtubule cytoskeleton;GO:0044464//cell part;GO:0032991//macromolecular complex;GO:0044424//intracellular part;GO:0043226//organelle;GO:0043228//non-membrane-…	GO:0001883//purine nucleoside binding;GO:0008092//cytoskeletal protein binding;GO:0017111//nucleoside-triphosphatase activity;GO:0097367//carbohydrate derivative binding;GO:0005515//protein binding;GO:0003774//motor activity;GO:0001882//nucleoside binding;GO:0097159//organic cyclic compound binding;GO:0016787//hydrolase activity;GO:0016462//pyrophosphatase activity;GO:0003824//catalytic activity;…	GO:0044763//single-organism cellular process;GO:0044699//single-organism process;GO:0009987//cellular process;GO:0007017//microtubule-based process
Unigene0001300	1299	3503.33	31.8626	35.8197	28.9061	69.3873	76.8692	89.1911	32.1961	78.4825	1.28548	8.02655e-07	6.60698e-06	yes	-	Tetratricopeptide repeat-like superfamily protein [Theobroma cacao]	-	GO:0044464//cell part;GO:0044446//intracellular organelle part;GO:0005622//intracellular;GO:0009536//plastid;GO:0009507//chloroplast;GO:0043229//intracellular organelle;GO:0044422//organelle part;GO:0044435//plastid part;GO:0005623//cell;GO:0044434//chloroplast part;GO:0043231//intracellular membrane-bounded organelle;GO:0043226//organelle;GO:0005737//cytoplasm;GO:0044424//intracellular part;GO:0…	-	GO:0009056//catabolic process;GO:0019439//aromatic compound catabolic process;GO:1901360//organic cyclic compound metabolic process;GO:0046700//heterocycle catabolic process;GO:0006787//porphyrin-containing compound catabolic process;GO:1901565//organonitrogen compound catabolic process;GO:0006807//nitrogen compound metabolic process;GO:0071704//organic substance metabolic process;GO:1901575//org…	2014	538	668	558	1419	462	491	1746	1172	540	807	1367	1492	703	759	744	At5g63710	PREDICTED: probable LRR receptor-like serine/threonine-protein kinase At5g63710 [Pyrus x bretschneideri]	-	GO:0044425//membrane part;GO:0031224//intrinsic component of membrane;GO:0016020//membrane	GO:0001882//nucleoside binding;GO:0005488//binding;GO:0032549//ribonucleoside binding;GO:0097159//organic cyclic compound binding;GO:0003824//catalytic activity;GO:0016740//transferase activity;GO:0032550//purine ribonucleoside binding;GO:1901363//heterocyclic compound binding;GO:0097367//carbohydrate derivative binding;GO:0016772//transferase activity, transferring phosphorus-containing groups;G…	GO:0015031//protein transport;GO:0065007//biological regulation;GO:0051179//localization;GO:0009891//positive regulation of biosynthetic process;GO:0044237//cellular metabolic process;GO:0009893//positive regulation of metabolic process;GO:0070727//cellular macromolecule localization;GO:0043170//macromolecule metabolic process;GO:0034613//cellular protein localization;GO:0048518//positive regulat…
Unigene0001305	1276.67	6291	5.0314	43.2015	35.7796	128.478	109.295	140.293	28.0042	126.022	2.16996	4.90778e-05	0.000261798	yes	CRRSP12	PREDICTED: cysteine-rich repeat secretory protein 12 [Pyrus x bretschneideri]	-	-	-	-	203	101	89	70	129	84	58	116	74	45	49	52	133	52	87	50	At1g47710	PREDICTED: serpin-ZX-like [Pyrus x bretschneideri]	-	-	GO:0003824//catalytic activity	GO:0008152//metabolic process
Unigene0001306	3.33333	22.3333	0.445	0.0624	0.1191	1.1395	2.1556	0.3562	0.208833	1.2171	2.54302	0.0101046	0.0265841	yes	-	--	-	-	-	-	13	7	11	0	45	0	2	108	19	183	1	6	2	6	0	3	-	PREDICTED: NAC domain-containing protein 83-like [Pyrus x bretschneideri]	-	-	-	-
Unigene0001309	666.333	171.667	39.3117	45.0149	43.5674	9.612	10.048	10.0846	42.6313	9.91487	-2.10425	2.39626e-11	4.77952e-10	yes	PRL2	PREDICTED: protein pleiotropic regulator PRL2-like [Pyrus x bretschneideri]	ko03040//Spliceosome//Transcription//Genetic Information Processing	-	GO:0016773//phosphotransferase activity, alcohol group as acceptor;GO:0016772//transferase activity, transferring phosphorus-containing groups;GO:0004683//calmodulin-dependent protein kinase activity;GO:0016740//transferase activity;GO:0016301//kinase activity;GO:0004674//protein serine/threonine kinase activity;GO:0004672//protein kinase activity;GO:0003824//catalytic activity	-	30	20	20	20	44	36	4	55	48	60	12	54	43	23	18	16	DML2	Protein ROS1 [Morus notabilis]	ko03410//Base excision repair//Replication and repair//Genetic Information Processing	-	GO:0004518//nuclease activity;GO:0005488//binding;GO:0043169//cation binding;GO:0003824//catalytic activity;GO:0016787//hydrolase activity;GO:0043167//ion binding;GO:0016788//hydrolase activity, acting on ester bonds	GO:0050896//response to stimulus;GO:0071704//organic substance metabolic process;GO:0006950//response to stress;GO:0090304//nucleic acid metabolic process;GO:0044237//cellular metabolic process;GO:0044238//primary metabolic process;GO:0006725//cellular aromatic compound metabolic process;GO:0006259//DNA metabolic process;GO:0034641//cellular nitrogen compound metabolic process;GO:0009987//cellula…
Unigene0001310	257.667	132	11.8702	12.9655	13.5696	7.4249	4.9446	5.3512	12.8018	5.9069	-1.11587	0.00263141	0.00850054	yes	PRL2	PREDICTED: protein pleiotropic regulator PRL2-like [Pyrus x bretschneideri]	ko03040//Spliceosome//Transcription//Genetic Information Processing	-	-	-	442	218	244	165	249	253	237	400	269	270	340	263	237	357	322	301	der	PREDICTED: GTPase Der [Prunus mume]	-	-	-	-
Unigene0001313	62.3333	0	4.0088	5.9061	5.8802	0	0	0	5.26503	0.001	-12.3622	1.06989e-15	4.36778e-14	yes	-	hypothetical protein GLYMA_10G114700 [Glycine max]	-	-	-	-	55	11	5	0	16	6	8	34	21	13	8	24	31	3	4	5	-	hypothetical protein EUGRSUZ_K02667 [Eucalyptus grandis]	-	-	-	-
Unigene0001317	132	58.3333	3.8472	3.2997	3.3007	1.3645	1.401	1.3915	3.48253	1.38567	-1.32956	0.0013116	0.00467819	yes	-	--	-	-	-	-	636	2880	5564	1364	2431	1775	1770	1386	527	348	808	885	1071	736	1057	934	UGT85A24	PREDICTED: 7-deoxyloganetin glucosyltransferase-like [Pyrus x bretschneideri]	-	-	-	-
Unigene0001318	16.6667	65	1.3729	0.5863	0.951	3.6687	2.7326	3.8462	0.970067	3.41583	1.81608	0.00111442	0.00405913	yes	-	--	-	-	-	-	193	104	136	65	142	37	91	267	140	251	108	176	148	94	72	105	-	PREDICTED: uncharacterized protein LOC103956753 isoform X1 [Pyrus x bretschneideri]	-	-	-	-
Unigene0001319	38.3333	2	1.7876	2.8428	4.7866	0	0.433	0	3.139	0.144333	-4.44283	3.0871e-06	2.21855e-05	yes	-	--	-	-	-	-	3196	1136	1274	1041	2402	1311	955	2237	1806	2215	1424	2165	2458	1147	1337	1281	FTB	PREDICTED: protein farnesyltransferase subunit beta [Malus domestica]	ko00900//Terpenoid backbone biosynthesis//Metabolism of terpenoids and polyketides//Metabolism	-	-	-
Unigene0001320	50.3333	6	1.2449	1.4972	1	0.0867	0.2154	0.0949	1.24737	0.132333	-3.23664	8.78023e-07	7.16113e-06	yes	At3g48460	PREDICTED: GDSL esterase/lipase At3g48460 [Pyrus x bretschneideri]	-	-	GO:0016787//hydrolase activity;GO:0003824//catalytic activity	-	780	318	334	252	633	253	229	769	601	992	442	665	423	463	440	450	LACS1	PREDICTED: long chain acyl-CoA synthetase 1 isoform X2 [Pyrus x bretschneideri]	ko04146//Peroxisome//Transport and catabolism//Cellular Processes;ko01212//Fatty acid metabolism//Global and Overview//Metabolism;ko00071//Fatty acid degradation//Lipid metabolism//Metabolism;ko00061//Fatty acid biosynthesis//Lipid metabolism//Metabolism	-	GO:0003824//catalytic activity;GO:0016874//ligase activity;GO:0016877//ligase activity, forming carbon-sulfur bonds;GO:0015645//fatty acid ligase activity	-
Unigene0001321	19.3333	0.666667	1.563	0.8888	2.1586	0	0.0697	0.0768	1.5368	0.0488333	-4.97592	7.10512e-06	4.6757e-05	yes	BGAL3	PREDICTED: beta-galactosidase 5-like [Pyrus x bretschneideri]	-	-	-	-	2613	1177	983	922	1059	1214	703	1709	1379	563	1232	983	1168	621	918	844	TIR1	PREDICTED: protein TRANSPORT INHIBITOR RESPONSE 1-like [Malus domestica]	ko04075//Plant hormone signal transduction//Signal transduction//Environmental Information Processing	-	-	GO:0050896//response to stimulus;GO:0032870//cellular response to hormone stimulus;GO:0042221//response to chemical;GO:0007154//cell communication;GO:0009719//response to endogenous stimulus;GO:0071310//cellular response to organic substance;GO:0007165//signal transduction;GO:0009725//response to hormone;GO:0050789//regulation of biological process;GO:0009755//hormone-mediated signaling pathway;G…
Unigene0001323	36	133	5.4706	5.7974	3.9126	17.4505	16.7199	16.1324	5.0602	16.7676	1.72841	9.13575e-05	0.000454327	yes	-	--	-	-	-	-	154	44	80	23	218	30	54	147	95	84	46	138	133	35	42	31	-	PREDICTED: lysine-specific demethylase JMJ25-like [Malus domestica]	-	-	-	-
Unigene0001324	451	139.333	14.2338	12.9481	12.3824	3.4606	4.0985	3.4211	13.1881	3.66007	-1.84929	4.47192e-08	4.82765e-07	yes	-	PREDICTED: uncharacterized protein LOC103444068 [Malus domestica]	-	-	-	-	1907	693	769	812	1090	719	658	1502	1180	1473	1089	1352	1155	868	786	958	HT1	PREDICTED: serine/threonine-protein kinase HT1-like [Pyrus x bretschneideri]	-	-	GO:0016740//transferase activity;GO:0032550//purine ribonucleoside binding;GO:0097159//organic cyclic compound binding;GO:0005488//binding;GO:0016301//kinase activity;GO:0097367//carbohydrate derivative binding;GO:0036094//small molecule binding;GO:0005057//receptor signaling protein activity;GO:0003824//catalytic activity;GO:0004702//receptor signaling protein serine/threonine kinase activity;GO…	GO:0045860//positive regulation of protein kinase activity;GO:0044093//positive regulation of molecular function;GO:0065009//regulation of molecular function;GO:0010562//positive regulation of phosphorus metabolic process;GO:0031325//positive regulation of cellular metabolic process;GO:0045859//regulation of protein kinase activity;GO:0065007//biological regulation;GO:0009893//positive regulation…
Unigene0001325	75	34.6667	4.7464	3.8461	4.3925	1.9245	1.6095	1.8837	4.32833	1.8059	-1.26109	0.00729306	0.0201912	yes	-	PREDICTED: LOW QUALITY PROTEIN: succinate dehydrogenase [ubiquinone] iron-sulfur subunit 3, mitochondrial-like [Malus domestica]	ko01200//Carbon metabolism//Global and Overview//Metabolism;ko00190//Oxidative phosphorylation//Energy metabolism//Metabolism;ko00020//Citrate cycle (TCA cycle)//Carbohydrate metabolism//Metabolism	-	-	-	49	137	151	53	104	55	145	28	3	6	52	32	86	29	53	10	SPT	PREDICTED: transcription factor SPATULA-like isoform X1 [Malus domestica]	-	-	-	-
Unigene0001330	1843	5646.33	7.5797	6.8839	9.4446	22.6477	26.5835	16.5101	7.9694	21.9138	1.45929	1.31051e-07	1.27691e-06	yes	ABCA1	PREDICTED: ABC transporter A family member 1-like [Pyrus x bretschneideri]	ko02010//ABC transporters//Membrane transport//Environmental Information Processing	-	-	-	137	24	48	44	93	10	44	123	86	83	34	69	63	19	40	27	-	PREDICTED: protein phosphatase 1 regulatory subunit SDS22 [Pyrus x bretschneideri]	-	-	-	-
Unigene0001331	16	456.333	0.7703	0.331	0.0451	7.8908	13.4891	7.2834	0.382133	9.55443	4.64402	2.88268e-12	6.81596e-11	yes	FGT	PREDICTED: anthocyanidin 3-O-glucosyltransferase 2-like [Pyrus x bretschneideri]	-	-	-	-	694	1515	1340	891	866	313	1242	1045	571	613	978	464	293	924	785	444	GIP	Retrovirus-related Pol polyprotein from transposon TNT 1-94, partial [Noccaea caerulescens]	ko03018//RNA degradation//Folding, sorting and degradation//Genetic Information Processing;ko03008//Ribosome biogenesis in eukaryotes//Translation//Genetic Information Processing	-	-	-
Unigene0001333	4243.67	2054	203.852	89.2461	85.4086	47.5783	72.3778	42.6236	126.169	54.1932	-1.21917	0.000730114	0.00281463	yes	Os02g0778400	PREDICTED: UMP-CMP kinase 3-like isoform X1 [Pyrus x bretschneideri]	ko00240//Pyrimidine metabolism//Nucleotide metabolism//Metabolism	-	-	-	22	88	66	48	48	18	79	37	26	34	58	39	25	53	79	42	-	hypothetical retrotransposon [Ipomoea batatas]	ko03018//RNA degradation//Folding, sorting and degradation//Genetic Information Processing;ko03008//Ribosome biogenesis in eukaryotes//Translation//Genetic Information Processing	-	-	-
Unigene0001340	1961.67	845	17.0234	33.1286	32.0693	10.8217	11.4569	9.7215	27.4071	10.6667	-1.36144	1.13671e-05	7.11825e-05	yes	At1g56130	PREDICTED: probable LRR receptor-like serine/threonine-protein kinase At1g56130 [Malus domestica]	-	-	-	-	123	37	56	59	150	47	25	73	60	78	48	130	190	44	69	68	CYCD5-1	PREDICTED: cyclin-D5-1-like [Malus domestica]	-	-	-	-
Unigene0001346	302.333	126.333	4.437	21.323	20.3946	6.2674	7.5228	3.5515	15.3849	5.78057	-1.41223	0.00907454	0.024295	yes	At1g56130	PREDICTED: probable LRR receptor-like serine/threonine-protein kinase At1g56140 [Malus domestica]	-	-	-	-	748	398	395	315	869	331	300	740	556	631	349	709	925	254	297	338	-	PREDICTED: uncharacterized protein LOC103405753 [Malus domestica]	ko03420//Nucleotide excision repair//Replication and repair//Genetic Information Processing;ko03030//DNA replication//Replication and repair//Genetic Information Processing;ko03440//Homologous recombination//Replication and repair//Genetic Information Processing;ko03430//Mismatch repair//Replication and repair//Genetic Information Processing	-	-	-
Unigene0001348	16.3333	4.33333	0.9661	1.2652	0.845	0.3848	0.0546	0.3007	1.02543	0.2467	-2.0554	0.0112161	0.0290449	yes	POL2A	PREDICTED: DNA polymerase epsilon catalytic subunit A-like [Malus domestica]	ko00230//Purine metabolism//Nucleotide metabolism//Metabolism;ko00240//Pyrimidine metabolism//Nucleotide metabolism//Metabolism;ko03420//Nucleotide excision repair//Replication and repair//Genetic Information Processing;ko03030//DNA replication//Replication and repair//Genetic Information Processing;ko03410//Base excision repair//Replication and repair//Genetic Information Processing	-	-	-	18	70	78	47	56	21	61	44	14	4	28	35	30	49	31	29	-	PREDICTED: uncharacterized protein LOC103433244 [Malus domestica]	-	-	-	-
Unigene0001355	33.3333	1	3.4018	4.6777	2.9754	0	0.1923	0.1059	3.68497	0.0994	-5.21226	1.88098e-08	2.18714e-07	yes	-	PREDICTED: zinc finger protein 593-like [Pyrus x bretschneideri]	-	-	GO:0005488//binding;GO:0043169//cation binding;GO:0046872//metal ion binding;GO:0043167//ion binding;GO:0046914//transition metal ion binding	-	280	729	708	406	526	261	781	445	176	245	450	247	174	708	384	340	PIGC	Phosphatidylinositolglycan synthase family protein isoform 2 [Theobroma cacao]	ko00563//Glycosylphosphatidylinositol(GPI)-anchor biosynthesis//Glycan biosynthesis and metabolism//Metabolism	GO:0032991//macromolecular complex;GO:0016020//membrane;GO:0031224//intrinsic component of membrane;GO:0043234//protein complex;GO:0044425//membrane part	GO:0003824//catalytic activity;GO:0016757//transferase activity, transferring glycosyl groups;GO:0008375//acetylglucosaminyltransferase activity;GO:0016758//transferase activity, transferring hexosyl groups;GO:0008194//UDP-glycosyltransferase activity;GO:0016740//transferase activity	GO:0044238//primary metabolic process;GO:0044255//cellular lipid metabolic process;GO:1901566//organonitrogen compound biosynthetic process;GO:0000904//cell morphogenesis involved in differentiation;GO:0044707//single-multicellular organism process;GO:0046467//membrane lipid biosynthetic process;GO:0032502//developmental process;GO:0006665//sphingolipid metabolic process;GO:1901360//organic cycli…
Unigene0001362	28.6667	7.66667	1.4018	1.5146	2.8902	0.2992	0.3565	0.7854	1.93553	0.480367	-2.01052	0.00424557	0.0127746	yes	ARP2	PREDICTED: actin-related protein 2-like [Pyrus x bretschneideri]	-	-	-	-	389	170	158	106	362	92	126	433	289	519	157	292	290	166	106	134	IPT2	PREDICTED: tRNA dimethylallyltransferase 2 [Pyrus x bretschneideri]	ko00908//Zeatin biosynthesis//Metabolism of terpenoids and polyketides//Metabolism	-	GO:0003824//catalytic activity	GO:0044237//cellular metabolic process;GO:0009987//cellular process;GO:0043170//macromolecule metabolic process;GO:0006725//cellular aromatic compound metabolic process;GO:0006399//tRNA metabolic process;GO:0090304//nucleic acid metabolic process;GO:0006139//nucleobase-containing compound metabolic process;GO:0016070//RNA metabolic process;GO:0044260//cellular macromolecule metabolic process;GO:0…
Unigene0001364	58.6667	8	2.7517	3.0467	2.7663	0.2562	0.3817	0.4205	2.8549	0.3528	-3.01652	3.43614e-07	3.0747e-06	yes	SAC8	PREDICTED: phosphoinositide phosphatase SAC8-like [Pyrus x bretschneideri]	-	-	-	-	953	257	401	184	694	89	265	817	443	709	209	430	439	231	213	229	MAD1	PREDICTED: mitotic spindle checkpoint protein MAD1 [Pyrus x bretschneideri]	-	GO:0012505//endomembrane system;GO:0005623//cell;GO:0044464//cell part	-	GO:0050896//response to stimulus;GO:0009606//tropism;GO:0009605//response to external stimulus
Unigene0001372	386.667	1151	2.3351	3.4993	3.8054	8.5447	9.6647	7.688	3.21327	8.63247	1.42573	2.43475e-06	1.79556e-05	yes	-	PREDICTED: golgin subfamily A member 3 isoform X1 [Pyrus x bretschneideri]	-	-	-	-	5067	2056	1853	2926	3052	4146	2131	4092	3410	1954	3903	5035	4549	1997	2342	2420	EDL3	PREDICTED: EID1-like F-box protein 3 [Pyrus x bretschneideri]	-	-	-	GO:0009987//cellular process;GO:0001101//response to acid chemical;GO:0032501//multicellular organismal process;GO:0009628//response to abiotic stimulus;GO:0010033//response to organic substance;GO:0044699//single-organism process;GO:0044767//single-organism developmental process;GO:0009725//response to hormone;GO:0007275//multicellular organism development;GO:0006970//response to osmotic stress;…
Unigene0001373	692.667	274	17.7628	18.0085	19.2251	6.2093	7.6214	5.7242	18.3321	6.5183	-1.49181	1.04432e-06	8.35815e-06	yes	RPL21M	PREDICTED: 50S ribosomal protein L21, mitochondrial-like [Pyrus x bretschneideri]	ko03010//Ribosome//Translation//Genetic Information Processing	-	-	-	80	305	260	233	206	164	307	85	43	58	145	67	107	104	119	62	-	--	-	-	-	-
Unigene0001375	1335.33	536	18.6711	30.1657	20.9905	9.6058	8.8863	6.6095	23.2758	8.3672	-1.47601	1.38578e-06	1.07901e-05	yes	UNE12	PREDICTED: transcription factor UNE12-like [Malus domestica]	-	-	-	-	159	34	73	41	161	44	20	99	103	32	49	110	168	32	68	24	-	PREDICTED: ATP-dependent DNA helicase PIF1-like [Pyrus x bretschneideri]	-	-	-	-
Unigene0001379	166	19	2.397	4.2286	4.5799	0.5165	0.2959	0.3477	3.73517	0.3867	-3.27189	1.68149e-10	2.91597e-09	yes	DGP2	PREDICTED: DAR GTPase 2, mitochondrial-like [Malus domestica]	-	-	-	-	10553	5233	4812	5558	7330	7199	4973	9198	6167	9655	5797	8606	7955	4923	5556	6848	SEC13B	PREDICTED: protein transport protein SEC13 homolog B [Pyrus x bretschneideri]	ko04141//Protein processing in endoplasmic reticulum//Folding, sorting and degradation//Genetic Information Processing;ko03013//RNA transport//Translation//Genetic Information Processing	-	-	-
Unigene0001385	1219.67	670.333	46.8377	53.2154	50.0234	23.8091	27.3292	23.0907	50.0255	24.743	-1.01564	0.000158639	0.000740589	yes	-	--	-	-	-	-	30	73	200	16	112	15	17	6	4	28	2	6	43	18	4	7	C1	PREDICTED: myb-related protein 308-like [Pyrus x bretschneideri]	-	-	-	-
Unigene0001387	46.6667	12.3333	2.3758	2.3831	2.1317	0.2589	0.5999	0.8025	2.29687	0.553767	-2.05232	0.000598042	0.00236578	yes	-	PREDICTED: lysine-specific demethylase rbr-2-like [Malus domestica]	ko04120//Ubiquitin mediated proteolysis//Folding, sorting and degradation//Genetic Information Processing	-	-	-	20	4	16	4	5	22	14	17	13	4	0	23	35	0	4	10	-	--	-	-	-	-
Unigene0001388	1264.67	633.667	10.9577	14.5925	19.6822	6.4465	7.3644	6.7411	15.0775	6.85067	-1.13808	0.000140794	0.000665804	yes	PAA1	PREDICTED: copper-transporting ATPase PAA1, chloroplastic [Malus domestica]	-	GO:0031224//intrinsic component of membrane;GO:0009526//plastid envelope;GO:0005737//cytoplasm;GO:0044444//cytoplasmic part;GO:0043231//intracellular membrane-bounded organelle;GO:0043226//organelle;GO:0031975//envelope;GO:0044425//membrane part;GO:0043229//intracellular organelle;GO:0016020//membrane;GO:0043227//membrane-bounded organelle;GO:0005622//intracellular;GO:0005623//cell;GO:0031967//or…	GO:0019829//cation-transporting ATPase activity;GO:0022804//active transmembrane transporter activity;GO:0043492//ATPase activity, coupled to movement of substances;GO:0005215//transporter activity;GO:0042625//ATPase coupled ion transmembrane transporter activity;GO:0016887//ATPase activity;GO:0015399//primary active transmembrane transporter activity;GO:0022857//transmembrane transporter activit…	GO:0044710//single-organism metabolic process;GO:0035434//copper ion transmembrane transport;GO:0008152//metabolic process;GO:0006825//copper ion transport;GO:0098655//cation transmembrane transport;GO:0044763//single-organism cellular process;GO:0051179//localization;GO:0030001//metal ion transport;GO:0034220//ion transmembrane transport;GO:1902578//single-organism localization;GO:0044237//cellu…	83	27	60	26	35	32	29	73	59	71	63	76	55	34	60	36	EMB1025	PREDICTED: pentatricopeptide repeat-containing protein At4g20090 isoform X3 [Malus domestica]	-	-	-	-
Unigene0001392	39	8.66667	1.7049	2.0527	2.474	0.4695	0.4662	0.3081	2.0772	0.4146	-2.32485	0.000143569	0.000677412	yes	-	PREDICTED: uncharacterized protein LOC103967730 [Pyrus x bretschneideri]	-	-	-	-	962	482	451	503	952	825	565	834	642	463	342	995	1030	361	487	544	Cenpv	PREDICTED: centromere protein V [Pyrus x bretschneideri]	-	-	-	-
Unigene0001399	14.3333	88	1.0357	0.6539	1.3865	7.4515	7.4	1.9343	1.02537	5.59527	2.44807	0.000156297	0.000731036	yes	-	--	-	-	-	-	754	1804	2090	1576	991	947	1694	1135	677	804	1777	990	784	979	1202	906	GIP	T4.5 [Malus x robusta]	-	-	-	-
Unigene0001402	36.6667	7.66667	1.6197	1.5072	1.4381	0.1819	0.2891	0.398	1.52167	0.289667	-2.39319	0.000152537	0.000715477	yes	-	--	-	-	-	-	70	13	24	16	7	28	32	33	36	8	29	71	50	29	55	76	-	PREDICTED: uncharacterized protein LOC103429499 [Malus domestica]	-	-	-	-
Unigene0001407	94	235.333	1.4518	1.3717	0.9848	3.0452	2.5788	2.9439	1.26943	2.85597	1.16979	0.00234837	0.00771277	yes	-	PREDICTED: protein TONSOKU-like [Malus domestica]	-	-	-	-	53	194	228	251	108	146	225	99	34	99	282	117	114	84	196	109	-	PREDICTED: loricrin-like [Malus domestica]	-	-	-	-
Unigene0001408	33	7.33333	1.9919	1.5014	0.9985	0.2768	0.1963	0.4326	1.49727	0.3019	-2.31019	0.000569812	0.00226741	yes	AIP2	PREDICTED: tax1-binding protein 1 homolog B-like [Pyrus x bretschneideri]	-	-	-	-	301	1012	1037	959	364	904	1025	392	223	562	978	374	313	378	693	582	-	PREDICTED: protein SPIRRIG-like, partial [Pyrus x bretschneideri]	-	-	-	-
Unigene0001410	9.33333	0.666667	0.3108	0.3816	0.3641	0	0.0659	0	0.352167	0.0219667	-4.00287	0.00171678	0.00589877	yes	PAD1	PREDICTED: pentatricopeptide repeat-containing protein At4g16390, chloroplastic-like [Malus domestica]	-	-	-	-	643	131	132	116	534	36	77	602	333	410	99	494	529	103	127	147	CENPE	PREDICTED: kinesin-like protein KIN-7O [Pyrus x bretschneideri]	-	GO:0005623//cell;GO:0032991//macromolecular complex;GO:0005856//cytoskeleton;GO:0015630//microtubule cytoskeleton;GO:0044446//intracellular organelle part;GO:0044422//organelle part;GO:0043234//protein complex;GO:0043229//intracellular organelle;GO:0044464//cell part;GO:0044430//cytoskeletal part;GO:0005875//microtubule associated complex;GO:0043228//non-membrane-bounded organelle;GO:0043226//org…	GO:0016818//hydrolase activity, acting on acid anhydrides, in phosphorus-containing anhydrides;GO:0001882//nucleoside binding;GO:0017111//nucleoside-triphosphatase activity;GO:0005488//binding;GO:0032549//ribonucleoside binding;GO:1901363//heterocyclic compound binding;GO:0001883//purine nucleoside binding;GO:0097367//carbohydrate derivative binding;GO:0016462//pyrophosphatase activity;GO:0036094…	GO:0044763//single-organism cellular process;GO:0007017//microtubule-based process;GO:0009987//cellular process;GO:0044699//single-organism process
Unigene0001412	729.333	393.333	2.9748	5.6275	7.4034	2.954	3.1587	1.6512	5.33523	2.58797	-1.04373	0.00704378	0.019617	yes	SPA1	PREDICTED: protein SUPPRESSOR OF PHYA-105 1 [Malus domestica]	ko04712//Circadian rhythm - plant//Environmental adaptation//Organismal Systems	-	GO:0003824//catalytic activity	-	666	216	267	217	420	411	194	507	377	461	248	484	433	221	221	195	RBX1A	PREDICTED: RING-box protein 1a-like isoform X1 [Capsicum annuum]	ko04141//Protein processing in endoplasmic reticulum//Folding, sorting and degradation//Genetic Information Processing;ko04120//Ubiquitin mediated proteolysis//Folding, sorting and degradation//Genetic Information Processing;ko03420//Nucleotide excision repair//Replication and repair//Genetic Information Processing	-	-	-
Unigene0001413	65.6667	1.66667	5.26	7.8572	7.805	0	0.0929	0.4093	6.97407	0.1674	-5.38063	1.58803e-11	3.27915e-10	yes	-	--	-	-	-	-	12	69	77	34	7	12	41	19	13	7	59	10	23	15	31	15	-	--	-	-	-	-
Unigene0001415	662.333	5710	9.1904	10.1035	5.4831	68.8222	55.2937	67.7058	8.259	63.9406	2.95269	5.2759e-22	5.45564e-20	yes	tolB	TolB protein-related isoform 1 [Theobroma cacao]	-	GO:0044424//intracellular part;GO:0043231//intracellular membrane-bounded organelle;GO:0043226//organelle;GO:0044464//cell part;GO:0043229//intracellular organelle;GO:0005623//cell;GO:0005622//intracellular;GO:0043227//membrane-bounded organelle	-	GO:0006089//lactate metabolic process;GO:0032787//monocarboxylic acid metabolic process;GO:0071495//cellular response to endogenous stimulus;GO:0032870//cellular response to hormone stimulus;GO:0071310//cellular response to organic substance;GO:0044237//cellular metabolic process;GO:0009987//cellular process;GO:0010033//response to organic substance;GO:0009725//response to hormone;GO:0019748//sec…	1	0	0	0	4	2	2	1	6	2	1	3	12	0	2	0	-	PREDICTED: TMV resistance protein N-like [Pyrus x bretschneideri]	-	-	-	-
Unigene0001417	13476.7	6079.67	347.918	431.221	415.608	166.344	152.476	168.416	398.249	162.412	-1.29401	8.64636e-08	8.7484e-07	yes	UBC28	PREDICTED: ubiquitin-conjugating enzyme E2 10-like [Gossypium hirsutum]	ko04141//Protein processing in endoplasmic reticulum//Folding, sorting and degradation//Genetic Information Processing;ko04120//Ubiquitin mediated proteolysis//Folding, sorting and degradation//Genetic Information Processing	-	GO:0003824//catalytic activity	-	23	10	12	4	16	10	7	26	23	43	35	34	30	27	28	38	-	--	-	-	-	-
Unigene0001422	13.6667	2.66667	1.4414	0.5309	1.6041	0.1538	0.4582	0	1.19213	0.204	-2.5469	0.012305	0.0313519	yes	-	--	-	-	-	-	166	59	44	39	58	75	60	58	72	96	77	155	146	87	85	137	-	PREDICTED: protein MICRORCHIDIA 4-like [Pyrus x bretschneideri]	ko03008//Ribosome biogenesis in eukaryotes//Translation//Genetic Information Processing	-	-	-
Unigene0001424	7	0.333333	0.7077	1.1585	0.5527	0	0.1	0	0.8063	0.0333333	-4.59628	0.00263093	0.00849961	yes	-	--	-	-	-	-	224	1234	1111	1045	649	1280	927	333	228	344	1736	1227	1190	1368	1809	1306	At4g14450	PREDICTED: uncharacterized protein At4g14450, chloroplastic [Pyrus x bretschneideri]	-	-	-	-
Unigene0001425	55.3333	15.6667	0.6756	2.8104	2.8677	0.9499	0.3032	0.3711	2.1179	0.5414	-1.96787	0.00562274	0.0161956	yes	-	PREDICTED: uncharacterized protein LOC103452938 [Malus domestica]	-	-	-	-	143	76	118	87	84	137	73	132	69	131	136	103	130	147	121	96	-	BnaC04g48850D [Brassica napus]	-	-	-	-
Unigene0001427	123	612.667	4.5831	2.6649	5.8413	20.1873	18.8046	20.1323	4.3631	19.7081	2.17536	5.95386e-09	7.72423e-08	yes	RLP12	PREDICTED: receptor-like protein 12 [Pyrus x bretschneideri]	-	-	-	-	299	158	148	173	139	242	135	261	191	274	199	210	263	194	193	223	NFD6	PREDICTED: protein NUCLEAR FUSION DEFECTIVE 6, chloroplastic/mitochondrial-like isoform X4 [Pyrus x bretschneideri]	-	-	-	-
Unigene0001428	26.3333	2.33333	1.8662	3.5695	2.1171	0.4192	0	0.1834	2.5176	0.200867	-3.64774	5.04152e-05	0.000268032	yes	At5g41260	PREDICTED: probable serine/threonine-protein kinase At5g41260 [Nicotiana tabacum]	ko04075//Plant hormone signal transduction//Signal transduction//Environmental Information Processing	-	-	GO:0006796//phosphate-containing compound metabolic process;GO:0044237//cellular metabolic process;GO:0009987//cellular process;GO:0008152//metabolic process;GO:0006793//phosphorus metabolic process	0	0	0	0	0	4	0	0	2	0	0	2	4	0	2	0	-	--	-	-	-	-
Unigene0001430	17.3333	2.33333	1.0354	2.5887	1.1468	0	0.2394	0.3516	1.5903	0.197	-3.01303	0.0020133	0.00676202	yes	-	--	-	-	-	-	286	172	146	196	228	225	185	218	175	353	203	336	282	168	279	181	-	PREDICTED: uncharacterized protein LOC103934416 [Pyrus x bretschneideri]	-	-	-	-
Unigene0001431	44	15.6667	1.5994	1.6712	1.1162	0.3195	0.5193	0.572	1.46227	0.470267	-1.63666	0.00433149	0.0129892	yes	-	--	-	-	-	-	19	6	5	5	27	18	17	27	15	16	22	26	17	8	26	12	PCMP-E78	PREDICTED: pentatricopeptide repeat-containing protein At2g20540 [Pyrus x bretschneideri]	-	-	-	-
Unigene0001432	532	2428	7.6272	6.7834	5.9811	25.383	27.3742	31.2189	6.79723	27.992	2.042	1.10852e-13	3.27543e-12	yes	SCL3	PREDICTED: scarecrow-like protein 3 [Pyrus x bretschneideri]	-	GO:0043226//organelle;GO:0043231//intracellular membrane-bounded organelle;GO:0043229//intracellular organelle;GO:0043227//membrane-bounded organelle;GO:0044464//cell part;GO:0044424//intracellular part;GO:0005623//cell;GO:0005622//intracellular	GO:0001071//nucleic acid binding transcription factor activity	GO:0008152//metabolic process;GO:1901576//organic substance biosynthetic process;GO:0044249//cellular biosynthetic process;GO:0071704//organic substance metabolic process;GO:0060255//regulation of macromolecule metabolic process;GO:0010468//regulation of gene expression;GO:0034645//cellular macromolecule biosynthetic process;GO:0050789//regulation of biological process;GO:0019222//regulation of m…	105	303	769	360	206	282	147	109	38	296	654	573	392	449	395	461	At5g42610	PREDICTED: calcium uniporter protein 4, mitochondrial [Malus domestica]	-	-	-	-
Unigene0001437	2.66667	54	0.3896	0	0	1.5799	2.7663	2.5924	0.129867	2.31287	4.15458	7.09076e-06	4.66901e-05	yes	CYP76B6	PREDICTED: geraniol 8-hydroxylase-like [Malus domestica]	-	-	-	-	8	53	25	47	29	14	40	6	10	3	95	36	21	23	28	14	-	--	-	-	-	-
Unigene0001441	18.3333	4.66667	1.3042	0.8065	0.4979	0.0825	0.0819	0.4511	0.869533	0.205167	-2.08344	0.0210643	0.0492585	yes	-	--	-	-	-	-	55	16	25	12	40	24	14	41	19	36	25	44	37	21	16	10	-	PREDICTED: dnaJ homolog subfamily C member 2-like [Malus domestica]	-	-	-	-
Unigene0001442	88.6667	20.3333	7.432	12.7157	10.7844	1.8419	2.5405	2.0149	10.3107	2.13243	-2.27357	1.0317e-05	6.53332e-05	yes	-	--	-	-	-	-	23	6	6	5	11	12	8	8	6	2	12	25	10	6	15	5	-	--	-	-	-	-
Unigene0001446	432.667	211.667	5.2542	7.2473	7.8875	3.3085	3.1482	2.529	6.79633	2.99523	-1.18209	0.000567044	0.00225778	yes	LECRKS6	PREDICTED: L-type lectin-domain containing receptor kinase S.6 [Pyrus x bretschneideri]	-	GO:0031224//intrinsic component of membrane;GO:0016020//membrane;GO:0044425//membrane part	GO:0016773//phosphotransferase activity, alcohol group as acceptor;GO:0016301//kinase activity;GO:0004672//protein kinase activity;GO:1901363//heterocyclic compound binding;GO:0032549//ribonucleoside binding;GO:0016740//transferase activity;GO:0097367//carbohydrate derivative binding;GO:0016772//transferase activity, transferring phosphorus-containing groups;GO:0036094//small molecule binding;GO:…	GO:0043412//macromolecule modification;GO:0044267//cellular protein metabolic process;GO:0036211//protein modification process;GO:0006796//phosphate-containing compound metabolic process;GO:0044238//primary metabolic process;GO:0044237//cellular metabolic process;GO:0044260//cellular macromolecule metabolic process;GO:0043170//macromolecule metabolic process;GO:0009987//cellular process;GO:000646…	1110	455	419	419	804	692	391	751	594	829	453	1091	1118	383	464	525	TFIIS	PREDICTED: transcription elongation factor TFIIS-like [Malus domestica]	-	-	-	-
Unigene0001451	8.33333	0.666667	1.0788	0.9419	0.8987	0	0	0.2239	0.973133	0.0746333	-3.70475	0.00339138	0.0105475	yes	ycf2-A	hypothetical chloroplast RF21 (chloroplast) [Pachyrhizus erosus]	-	GO:0044444//cytoplasmic part;GO:0043229//intracellular organelle;GO:0044446//intracellular organelle part;GO:0044464//cell part;GO:0043231//intracellular membrane-bounded organelle;GO:0043227//membrane-bounded organelle;GO:0005623//cell;GO:0005622//intracellular;GO:0044424//intracellular part;GO:0005737//cytoplasm;GO:0044435//plastid part;GO:0009536//plastid;GO:0043226//organelle;GO:0044422//orga…	GO:0001883//purine nucleoside binding;GO:0097367//carbohydrate derivative binding;GO:0032550//purine ribonucleoside binding;GO:0005488//binding;GO:0036094//small molecule binding;GO:1901363//heterocyclic compound binding;GO:0032549//ribonucleoside binding;GO:0001882//nucleoside binding;GO:0097159//organic cyclic compound binding	-	18	2	4	4	10	8	4	10	18	11	10	6	8	6	10	4	-	--	-	-	-	-
Unigene0001452	2329.67	710	53.8074	50.657	53.5419	12.5448	20.1855	10.2926	52.6688	14.341	-1.87681	1.11386e-09	1.65827e-08	yes	TIC32	PREDICTED: short-chain dehydrogenase TIC 32, chloroplastic-like isoform X1 [Pyrus x bretschneideri]	-	-	-	-	337	133	165	92	351	69	114	363	212	230	60	138	186	95	64	77	EXD3	PREDICTED: exonuclease mut-7 homolog isoform X1 [Juglans regia]	-	-	GO:0016788//hydrolase activity, acting on ester bonds;GO:0016787//hydrolase activity;GO:0004518//nuclease activity;GO:0003824//catalytic activity;GO:0004527//exonuclease activity	GO:0006807//nitrogen compound metabolic process;GO:1901360//organic cyclic compound metabolic process;GO:0006139//nucleobase-containing compound metabolic process;GO:0009987//cellular process;GO:0043170//macromolecule metabolic process;GO:0090304//nucleic acid metabolic process;GO:0044238//primary metabolic process;GO:0071704//organic substance metabolic process;GO:0034641//cellular nitrogen comp…
Unigene0001453	13987.3	3002.33	949.559	997.627	882.092	149.532	211.27	186.284	943.093	182.362	-2.3706	4.58594e-20	3.71036e-18	yes	tma7	BnaAnng32380D [Brassica napus]	-	GO:0016020//membrane	-	-	27	9	17	12	27	26	25	8	18	22	12	14	38	12	26	17	-	--	-	-	-	-
Unigene0001454	50.3333	3.33333	3.7279	4.9118	4.6865	0.2328	0.0771	0.5094	4.44207	0.2731	-4.02373	3.48254e-08	3.83968e-07	yes	-	hypothetical protein POPTR_0008s05310g [Populus trichocarpa]	-	-	-	-	146	51	75	76	133	55	53	110	99	101	77	113	151	45	60	59	pc1998	PREDICTED: uncharacterized RNA methyltransferase pc1998 [Malus domestica]	-	-	GO:0016740//transferase activity;GO:0003824//catalytic activity;GO:0008168//methyltransferase activity;GO:0016741//transferase activity, transferring one-carbon groups	GO:0044238//primary metabolic process;GO:1901360//organic cyclic compound metabolic process;GO:0071840//cellular component organization or biogenesis;GO:0044085//cellular component biogenesis;GO:0022613//ribonucleoprotein complex biogenesis;GO:0010467//gene expression;GO:0006725//cellular aromatic compound metabolic process;GO:0009987//cellular process;GO:0008152//metabolic process;GO:0044260//ce…
Unigene0001461	1715.67	17569.7	18.233	24.3319	25.2802	165.159	324.833	130.739	22.615	206.91	3.19365	2.38115e-19	1.69263e-17	yes	ME1	PREDICTED: NADP-dependent malic enzyme isoform X2 [Pyrus x bretschneideri]	ko01200//Carbon metabolism//Global and Overview//Metabolism;ko00620//Pyruvate metabolism//Carbohydrate metabolism//Metabolism;ko00710//Carbon fixation in photosynthetic organisms//Energy metabolism//Metabolism	-	GO:0016615//malate dehydrogenase activity;GO:0043169//cation binding;GO:0036094//small molecule binding;GO:0016491//oxidoreductase activity;GO:0003824//catalytic activity;GO:0005488//binding;GO:0097159//organic cyclic compound binding;GO:0000166//nucleotide binding;GO:0043167//ion binding;GO:1901363//heterocyclic compound binding;GO:0004470//malic enzyme activity;GO:0016614//oxidoreductase activi…	GO:0019752//carboxylic acid metabolic process;GO:0044237//cellular metabolic process;GO:0071704//organic substance metabolic process;GO:0008152//metabolic process;GO:0043436//oxoacid metabolic process;GO:0044281//small molecule metabolic process;GO:0044699//single-organism process;GO:0044710//single-organism metabolic process;GO:0009987//cellular process;GO:0043648//dicarboxylic acid metabolic pr…	686	220	233	143	532	112	134	608	380	580	142	334	333	118	108	138	pus10	PREDICTED: putative tRNA pseudouridine synthase Pus10 [Malus domestica]	-	-	-	GO:0022414//reproductive process;GO:0043412//macromolecule modification;GO:0044238//primary metabolic process;GO:0007275//multicellular organism development;GO:0044767//single-organism developmental process;GO:0008152//metabolic process;GO:0009791//post-embryonic development;GO:0071840//cellular component organization or biogenesis;GO:0019538//protein metabolic process;GO:0032502//developmental p…
Unigene0001463	14	2.66667	1.7864	0.7018	0.4688	0.244	0.1212	0.1335	0.985667	0.166233	-2.56789	0.00570433	0.0163935	yes	-	--	-	-	-	-	162	58	81	34	108	30	43	143	123	94	96	68	88	23	40	36	RPL23A	ribosomal protein L17, partial [Solanum lycopersicum]	ko03010//Ribosome//Translation//Genetic Information Processing	GO:0044422//organelle part;GO:0043227//membrane-bounded organelle;GO:0030529//intracellular ribonucleoprotein complex;GO:0005840//ribosome;GO:0032991//macromolecular complex;GO:0043229//intracellular organelle;GO:0005623//cell;GO:0015934//large ribosomal subunit;GO:0044424//intracellular part;GO:0043226//organelle;GO:0005622//intracellular;GO:0005737//cytoplasm;GO:0044446//intracellular organelle…	GO:0005198//structural molecule activity	GO:0003006//developmental process involved in reproduction;GO:0043170//macromolecule metabolic process;GO:0032502//developmental process;GO:0000003//reproduction;GO:0071704//organic substance metabolic process;GO:0010467//gene expression;GO:0022414//reproductive process;GO:0008152//metabolic process
Unigene0001465	68.3333	156.333	1.208	1.1557	0.7792	2.5043	1.7156	2.2415	1.04763	2.1538	1.03975	0.0141957	0.0353665	yes	-	PREDICTED: protein NYNRIN-like [Prunus mume]	-	-	-	-	4238	1090	1159	1020	3441	1638	691	2951	2203	2963	1170	4079	3865	974	1042	1405	GLX2-2	PREDICTED: hydroxyacylglutathione hydrolase cytoplasmic [Malus domestica]	ko00620//Pyruvate metabolism//Carbohydrate metabolism//Metabolism	-	GO:0003824//catalytic activity;GO:0043169//cation binding;GO:0043167//ion binding;GO:0046872//metal ion binding;GO:0046914//transition metal ion binding;GO:0005488//binding	GO:0043603//cellular amide metabolic process;GO:1901564//organonitrogen compound metabolic process;GO:0006807//nitrogen compound metabolic process;GO:0006575//cellular modified amino acid metabolic process;GO:0044237//cellular metabolic process;GO:0071704//organic substance metabolic process;GO:0006749//glutathione metabolic process;GO:0006790//sulfur compound metabolic process;GO:0008152//metabo…
Unigene0001466	111	15	1.3647	3.9676	3.4531	0.3728	0.3239	0.3823	2.92847	0.359667	-3.02541	1.68509e-07	1.60843e-06	yes	-	PREDICTED: uncharacterized protein LOC103957401 [Pyrus x bretschneideri]	-	-	-	-	2406	800	763	790	1297	1340	586	1286	1041	1359	924	1443	1574	836	1022	1105	ATL24	PREDICTED: NEP1-interacting protein-like 2 isoform X1 [Pyrus x bretschneideri]	-	-	-	-
Unigene0001467	1054	333	25.3817	24.2489	26.4553	8.2227	7.3473	6.0123	25.362	7.1941	-1.81778	3.58311e-10	5.84903e-09	yes	-	PREDICTED: uncharacterized protein LOC103957397 [Pyrus x bretschneideri]	-	-	-	-	70	6	11	3	32	9	2	64	25	46	5	23	18	0	4	14	XI-E	PREDICTED: myosin-11 [Pyrus x bretschneideri]	-	-	-	-
Unigene0001471	2.33333	15	0	0.2336	0.5571	1.1165	2.3183	1.2214	0.263567	1.55207	2.55795	0.0085171	0.0230271	yes	WRKY16	PREDICTED: protein SUPPRESSOR OF npr1-1, CONSTITUTIVE 1-like [Pyrus x bretschneideri]	-	-	-	-	48	190	373	171	112	104	35	32	25	18	72	104	130	77	152	99	UGT74F1	PREDICTED: UDP-glycosyltransferase 74B1-like [Prunus mume]	ko01210//2-Oxocarboxylic acid metabolism//Global and Overview//Metabolism;ko00380//Tryptophan metabolism//Amino acid metabolism//Metabolism;ko00966//Glucosinolate biosynthesis//Biosynthesis of other secondary metabolites//Metabolism	-	GO:0016757//transferase activity, transferring glycosyl groups;GO:0003824//catalytic activity;GO:0016740//transferase activity	-
Unigene0001476	16.3333	4.33333	1.0718	1.5441	0.8036	0.122	0.5452	0.1335	1.13983	0.2669	-2.09445	0.0142835	0.0355581	yes	CPRD49	PREDICTED: GDSL esterase/lipase CPRD49-like [Sesamum indicum]	-	-	-	-	159	57	55	22	163	43	52	131	97	63	15	69	58	29	0	13	PAB6	PREDICTED: polyadenylate-binding protein 6-like isoform X1 [Malus domestica]	ko03013//RNA transport//Translation//Genetic Information Processing;ko03015//mRNA surveillance pathway//Translation//Genetic Information Processing;ko03018//RNA degradation//Folding, sorting and degradation//Genetic Information Processing	-	-	-
Unigene0001478	83.3333	12.3333	2.2337	2.4377	2.0416	0.3766	0.1636	0.3605	2.23767	0.300233	-2.89784	1.61886e-07	1.5492e-06	yes	At3g12360	PREDICTED: ankyrin repeat-containing protein At3g12360-like [Malus domestica]	-	-	-	-	3	0	0	0	6	0	2	4	2	2	0	1	0	0	3	4	-	ARM repeat superfamily protein [Theobroma cacao]	-	-	-	-
Unigene0001479	7.33333	33.6667	0.5001	0.4019	0.0852	1.5911	1.6572	0.7217	0.329067	1.32333	2.00772	0.00745604	0.0205619	yes	-	PREDICTED: HEAT repeat-containing protein 5B-like isoform X2 [Pyrus x bretschneideri]	-	-	-	-	1097	587	617	522	1236	497	558	1288	687	889	861	1362	1540	455	797	564	-	PREDICTED: uncharacterized protein LOC105350106 [Fragaria vesca subsp. vesca] [Fragaria vesca]	-	-	-	-
Unigene0001481	133.333	1677.67	9.9837	3.7011	1.6747	48.0173	65.0411	58.4054	5.11983	57.1546	3.4807	1.35487e-11	2.83318e-10	yes	-	PREDICTED: uncharacterized protein LOC103932930 [Pyrus x bretschneideri]	-	-	-	-	356	120	127	110	273	160	88	248	211	231	144	327	278	126	120	102	ligI	PREDICTED: 4-sulfomuconolactone hydrolase [Prunus mume]	-	GO:0044424//intracellular part;GO:0044464//cell part;GO:0043227//membrane-bounded organelle;GO:0005622//intracellular;GO:0043231//intracellular membrane-bounded organelle;GO:0044444//cytoplasmic part;GO:0043229//intracellular organelle;GO:0009536//plastid;GO:0043226//organelle;GO:0005623//cell;GO:0005737//cytoplasm	GO:0003824//catalytic activity	-
Unigene0001482	1420.67	4210.33	11.8511	11.5279	12.9834	32.9214	33.8038	30.3703	12.1208	32.3652	1.41696	1.61734e-08	1.908e-07	yes	ARF18	PREDICTED: auxin response factor 18-like isoform X1 [Pyrus x bretschneideri]	-	GO:0043226//organelle;GO:0043229//intracellular organelle;GO:0044464//cell part;GO:0043227//membrane-bounded organelle;GO:0043231//intracellular membrane-bounded organelle;GO:0005622//intracellular;GO:0044424//intracellular part;GO:0005623//cell	GO:0005515//protein binding;GO:0005488//binding	GO:0010033//response to organic substance;GO:0071704//organic substance metabolic process;GO:0043170//macromolecule metabolic process;GO:0071495//cellular response to endogenous stimulus;GO:0023052//signaling;GO:0009059//macromolecule biosynthetic process;GO:0070887//cellular response to chemical stimulus;GO:0009725//response to hormone;GO:0032870//cellular response to hormone stimulus;GO:0019222…	1120	425	451	324	1034	642	416	1152	719	1014	329	1006	996	342	215	239	AAK6	PREDICTED: adenylate kinase isoenzyme 6 homolog [Pyrus x bretschneideri]	ko00230//Purine metabolism//Nucleotide metabolism//Metabolism;ko03008//Ribosome biogenesis in eukaryotes//Translation//Genetic Information Processing	-	-	-
Unigene0001483	21.3333	5.66667	1.4131	0.9052	1.4971	0.2098	0.3125	0.4016	1.2718	0.307967	-2.04603	0.00425811	0.0128054	yes	-	--	-	-	-	-	564	180	367	170	383	196	218	511	307	435	327	423	373	293	276	342	MORF5	PREDICTED: uncharacterized protein LOC103947013 [Pyrus x bretschneideri]	-	-	-	-
Unigene0001485	11.6667	2.33333	1.4041	1.2642	1.3158	0.2996	0.2976	0.1093	1.32803	0.2355	-2.49549	0.00423878	0.0127576	yes	-	--	-	-	-	-	639	73	94	30	408	63	53	467	334	204	16	56	130	12	22	14	SHH1	PREDICTED: protein SAWADEE HOMEODOMAIN HOMOLOG 1-like [Malus domestica]	-	-	-	-
Unigene0001487	0	110.667	0	0	0	1.9472	6.8371	2.9669	0.001	3.91707	11.9356	3.91016e-16	1.73651e-14	yes	-	hypothetical protein PRUPE_5G199500 [Prunus persica]	-	-	-	-	15	41	47	58	32	15	43	3	8	3	31	11	10	38	55	27	-	--	-	-	-	-
Unigene0001491	27	1.33333	0.9337	2.8346	2.8636	0	0.1439	0.1585	2.21063	0.1008	-4.45489	7.01961e-06	4.62695e-05	yes	ACR6	PREDICTED: ACT domain-containing protein ACR6-like [Pyrus x bretschneideri]	-	-	-	-	129	32	51	44	74	36	42	120	61	130	45	104	88	28	34	28	-	PREDICTED: pyruvate kinase, cytosolic isozyme [Pyrus x bretschneideri]	ko01200//Carbon metabolism//Global and Overview//Metabolism;ko01230//Biosynthesis of amino acids//Global and Overview//Metabolism;ko00230//Purine metabolism//Nucleotide metabolism//Metabolism;ko00010//Glycolysis / Gluconeogenesis//Carbohydrate metabolism//Metabolism;ko00620//Pyruvate metabolism//Carbohydrate metabolism//Metabolism	-	GO:0016740//transferase activity;GO:0016301//kinase activity;GO:0031420//alkali metal ion binding;GO:0016772//transferase activity, transferring phosphorus-containing groups;GO:0046872//metal ion binding;GO:0043169//cation binding;GO:0043167//ion binding;GO:0005488//binding;GO:0003824//catalytic activity	GO:0044237//cellular metabolic process;GO:0019752//carboxylic acid metabolic process;GO:0044281//small molecule metabolic process;GO:0006090//pyruvate metabolic process;GO:0006793//phosphorus metabolic process;GO:0043436//oxoacid metabolic process;GO:0006082//organic acid metabolic process;GO:0006796//phosphate-containing compound metabolic process;GO:0009987//cellular process;GO:0044699//single-…
Unigene0001492	8443	136740	550.529	171.023	95.4734	3810.05	3206.51	4800.25	272.342	3938.94	3.85431	2.00705e-13	5.75462e-12	yes	TL1	PREDICTED: thaumatin-like protein 1b, partial [Pyrus x bretschneideri]	-	-	-	-	82	29	27	27	96	42	30	52	58	53	51	107	67	47	11	44	FSD2	PREDICTED: superoxide dismutase [Fe], chloroplastic-like isoform X2 [Malus domestica]	ko04146//Peroxisome//Transport and catabolism//Cellular Processes	-	-	-
Unigene0001495	181	41	3.4119	10.6475	8.6211	1.659	1.8306	1.1293	7.56017	1.53963	-2.29583	9.64887e-06	6.15048e-05	yes	At5g16400	PREDICTED: thioredoxin F-type, chloroplastic-like isoform X2 [Pyrus x bretschneideri]	-	-	GO:0003824//catalytic activity;GO:0015036//disulfide oxidoreductase activity;GO:0016491//oxidoreductase activity;GO:0016667//oxidoreductase activity, acting on a sulfur group of donors	GO:0009987//cellular process;GO:0065007//biological regulation;GO:0042592//homeostatic process;GO:0044763//single-organism cellular process;GO:0019725//cellular homeostasis;GO:0044699//single-organism process;GO:0065008//regulation of biological quality;GO:0044710//single-organism metabolic process;GO:0008152//metabolic process	2271	809	949	746	1013	708	702	1279	1165	846	1124	872	801	904	892	762	ETL1	PREDICTED: protein CHROMATIN REMODELING 19 isoform X1 [Pyrus x bretschneideri]	-	-	-	-
Unigene0001497	544.667	3705.33	6.4551	7.3433	6.9942	41.8016	45.9197	39.6032	6.93087	42.4415	2.61437	1.55482e-22	1.70413e-20	yes	BACOVA_02659	PREDICTED: beta-glucosidase BoGH3B-like [Malus domestica]	ko00500//Starch and sucrose metabolism//Carbohydrate metabolism//Metabolism;ko00940//Phenylpropanoid biosynthesis//Biosynthesis of other secondary metabolites//Metabolism;ko00460//Cyanoamino acid metabolism//Metabolism of other amino acids//Metabolism	-	-	-	209	89	95	60	177	55	42	182	107	99	62	94	128	86	64	117	ZCCHC8	PREDICTED: zinc finger CCHC domain-containing protein 8 isoform X2 [Prunus mume]	-	-	-	-
Unigene0001499	80	38.3333	4.7872	4.8605	2.9741	1.4234	2.5991	1.3562	4.20727	1.7929	-1.23059	0.0150171	0.0370466	yes	-	--	-	-	-	-	105	39	28	7	48	54	11	85	65	44	44	52	64	40	35	29	-	hypothetical protein PRUPE_ppa018738mg, partial [Prunus persica]	ko00564//Glycerophospholipid metabolism//Lipid metabolism//Metabolism	-	-	-
Unigene0001501	101	0	10.1202	8.8681	10.2281	0	0	0	9.7388	0.001	-13.2495	3.13193e-21	2.88546e-19	yes	-	hypothetical protein GLYMA_03G065200 [Glycine max]	-	-	-	-	8	57	55	7	23	12	23	8	8	1	47	11	25	22	20	13	-	--	-	-	-	-
Unigene0001512	221.333	6637	4.9071	3.1037	4.0065	103.278	115.407	105.5	4.00577	108.062	4.75363	5.4829e-54	1.0608e-50	yes	HHT1	PREDICTED: omega-hydroxypalmitate O-feruloyl transferase [Malus domestica]	-	-	GO:0003824//catalytic activity;GO:0016740//transferase activity;GO:0016746//transferase activity, transferring acyl groups	-	79	44	48	46	109	49	39	59	30	91	65	103	128	28	65	34	-	retrotransposon, partial [Malus domestica]	-	-	-	-
Unigene0001514	1.33333	21.6667	0.2676	0	0	1.4848	2.1551	0.0625	0.0892	1.23413	3.79031	0.0052818	0.0153778	yes	ERF098	PREDICTED: ethylene-responsive transcription factor ERF098-like [Pyrus x bretschneideri]	-	-	-	-	106	36	23	31	94	24	10	77	55	54	40	86	123	29	50	25	-	--	-	-	-	-
Unigene0001515	4.66667	37	0.3992	0.056	0.3207	1.8498	1.7887	1.9171	0.258633	1.85187	2.84	8.26591e-05	0.000414965	yes	-	--	-	-	-	-	200	85	112	78	195	59	49	148	81	149	86	195	171	90	76	82	GOLS1	PREDICTED: galactinol synthase 2-like [Pyrus x bretschneideri]	ko00052//Galactose metabolism//Carbohydrate metabolism//Metabolism	-	GO:0016740//transferase activity;GO:0003824//catalytic activity	-
Unigene0001517	77.6667	16	0.6519	3.2932	3.0258	0.424	0.4474	0.4349	2.32363	0.435433	-2.41586	0.000227631	0.00101833	yes	-	PREDICTED: basic leucine zipper 23-like [Malus domestica]	-	GO:0005622//intracellular;GO:0044424//intracellular part;GO:0044464//cell part;GO:0005623//cell	-	GO:0009628//response to abiotic stimulus;GO:0065007//biological regulation;GO:0042221//response to chemical;GO:0006970//response to osmotic stress;GO:0050794//regulation of cellular process;GO:0006950//response to stress;GO:0050789//regulation of biological process;GO:0050896//response to stimulus	2846	499	625	573	2967	1231	525	2554	1908	2536	421	2576	2250	265	379	239	-	PREDICTED: uncharacterized protein LOC103429981 [Malus domestica]	-	-	-	-
Unigene0001519	1154.67	389.333	34.4788	41.0916	28.4171	8.0413	12.5267	10.9816	34.6625	10.5165	-1.72072	1.66857e-08	1.9622e-07	yes	Cacybp	PREDICTED: calcyclin-binding protein [Malus domestica]	-	-	-	-	25	0	0	9	16	6	0	68	37	22	13	3	2	3	10	0	-	PREDICTED: cell wall / vacuolar inhibitor of fructosidase 1-like [Malus domestica]	-	-	-	-
Unigene0001521	145	4842.67	3.998	4.6649	4.0566	47.9328	179.144	158.038	4.23983	128.372	4.92018	2.15617e-26	3.56681e-24	yes	E6	PREDICTED: protein E6-like [Pyrus x bretschneideri]	-	-	-	-	115	53	38	28	79	57	34	63	73	77	24	90	110	24	29	47	EMB2752	Prenylated rab acceptor PRA1 [Corchorus capsularis]	-	-	-	-
Unigene0001522	157.333	80	4.4834	7.0296	7.2854	3.1601	2.406	3.1113	6.26613	2.89247	-1.11528	0.0076622	0.0210417	yes	SYNC1	Aminoacyl-tRNA synthetase, class II (D/K/N), partial [Corchorus olitorius]	ko00970//Aminoacyl-tRNA biosynthesis//Translation//Genetic Information Processing	GO:0005623//cell;GO:0005622//intracellular;GO:0044424//intracellular part;GO:0044464//cell part	GO:0005488//binding;GO:0032550//purine ribonucleoside binding;GO:0036094//small molecule binding;GO:0003824//catalytic activity;GO:0016876//ligase activity, forming aminoacyl-tRNA and related compounds;GO:0001882//nucleoside binding;GO:0097367//carbohydrate derivative binding;GO:0032549//ribonucleoside binding;GO:0016874//ligase activity;GO:1901363//heterocyclic compound binding;GO:0016875//ligas…	GO:0043043//peptide biosynthetic process;GO:0010467//gene expression;GO:1901566//organonitrogen compound biosynthetic process;GO:0044249//cellular biosynthetic process;GO:0044763//single-organism cellular process;GO:0006520//cellular amino acid metabolic process;GO:0044271//cellular nitrogen compound biosynthetic process;GO:0006412//translation;GO:0044267//cellular protein metabolic process;GO:00…	322	101	96	128	184	182	87	176	159	129	80	142	263	60	101	85	-	--	-	-	-	-
Unigene0001524	35	6.33333	2.2058	2.9712	1.2994	0.4304	0.3206	0.2943	2.1588	0.348433	-2.63128	0.000124079	0.000595557	yes	-	--	-	-	-	-	369	92	134	49	364	100	63	279	150	194	71	229	245	77	95	76	BB	PREDICTED: E3 ubiquitin ligase BIG BROTHER-like isoform X2 [Malus domestica]	-	-	-	-
Unigene0001525	11.3333	0	1.6998	0.9275	0.531	0	0	0	1.05277	0.001	-10.04	4.43494e-05	0.000239271	yes	-	PREDICTED: eIF-2-alpha kinase activator GCN1 isoform X2 [Malus domestica]	-	-	-	-	1179	453	531	532	1221	688	461	947	602	1158	611	1496	1419	540	632	695	CG11985	Os08g0278966 [Oryza sativa Japonica Group]	ko03040//Spliceosome//Transcription//Genetic Information Processing	-	-	-
Unigene0001530	126	45	8.5446	5.0577	7.2121	1.8356	2.4465	2.4307	6.93813	2.2376	-1.6326	0.00029576	0.00128051	yes	UPL1	PREDICTED: LOW QUALITY PROTEIN: E3 ubiquitin-protein ligase UPL1-like [Pyrus x bretschneideri]	ko00970//Aminoacyl-tRNA biosynthesis//Translation//Genetic Information Processing	-	GO:0003824//catalytic activity	GO:0044260//cellular macromolecule metabolic process;GO:0008152//metabolic process;GO:0044237//cellular metabolic process;GO:0032446//protein modification by small protein conjugation;GO:0006464//cellular protein modification process;GO:0036211//protein modification process;GO:0019538//protein metabolic process;GO:0070647//protein modification by small protein conjugation or removal;GO:0044267//c…	15	5	0	4	16	8	6	10	13	10	0	5	26	4	1	2	-	PREDICTED: uncharacterized protein LOC103959030 [Pyrus x bretschneideri]	-	-	-	-
Unigene0001531	12593	32692.3	44.0591	31.6338	40.6933	100.509	90.0445	81.018	38.7954	90.5238	1.22241	1.01732e-06	8.16551e-06	yes	UPL1	PREDICTED: E3 ubiquitin-protein ligase UPL1-like isoform X4 [Pyrus x bretschneideri]	ko04120//Ubiquitin mediated proteolysis//Folding, sorting and degradation//Genetic Information Processing	-	GO:0003824//catalytic activity	GO:0044267//cellular protein metabolic process;GO:0036211//protein modification process;GO:0070647//protein modification by small protein conjugation or removal;GO:0043170//macromolecule metabolic process;GO:0044237//cellular metabolic process;GO:0043412//macromolecule modification;GO:0044260//cellular macromolecule metabolic process;GO:0019538//protein metabolic process;GO:0044238//primary metab…	335	103	113	115	261	50	76	257	196	187	128	251	230	110	163	115	N	PREDICTED: TMV resistance protein N-like [Malus domestica]	-	-	-	-
Unigene0001532	3180.67	7760	59.7873	57.3599	56.9437	145.792	130.62	104.324	58.0303	126.912	1.12895	5.69619e-06	3.84364e-05	yes	UPL1	PREDICTED: E3 ubiquitin-protein ligase UPL1-like [Malus domestica]	ko04120//Ubiquitin mediated proteolysis//Folding, sorting and degradation//Genetic Information Processing	-	-	-	1100	459	613	338	647	256	349	736	420	551	490	585	343	370	428	253	N	PREDICTED: TMV resistance protein N-like [Malus domestica]	-	-	-	-
Unigene0001533	3163.67	7133	50.5437	42.696	50.1791	111.374	90.0447	89.6507	47.8063	97.0232	1.02113	3.38108e-05	0.000187974	yes	UPL2	PREDICTED: E3 ubiquitin-protein ligase UPL1-like [Malus domestica]	ko04120//Ubiquitin mediated proteolysis//Folding, sorting and degradation//Genetic Information Processing	-	GO:0003824//catalytic activity	GO:0009987//cellular process;GO:0043412//macromolecule modification;GO:0071704//organic substance metabolic process;GO:0044237//cellular metabolic process;GO:0070647//protein modification by small protein conjugation or removal;GO:0006464//cellular protein modification process;GO:0032446//protein modification by small protein conjugation;GO:0019538//protein metabolic process;GO:0044267//cellular …	61	53	44	23	111	55	35	90	44	78	39	101	79	26	40	21	-	--	-	-	-	-
Unigene0001537	74.6667	367.333	5.7259	1.9503	2.4667	12.732	18.2028	13.5401	3.38097	14.825	2.13252	3.78998e-06	2.66472e-05	yes	-	--	-	-	-	-	12	6	1	0	21	4	6	16	11	17	10	22	34	9	9	8	-	PREDICTED: uncharacterized protein LOC108866099 [Pyrus x bretschneideri]	-	-	-	-
Unigene0001539	2	37.6667	0	0.6556	0	3.2287	6.1299	1.4544	0.218533	3.60433	4.04381	8.94787e-05	0.00044588	yes	-	PREDICTED: U-box domain-containing protein 29-like [Pyrus x bretschneideri]	-	-	-	-	2034	7250	6113	3822	2127	4648	4792	2155	1133	1176	3751	1314	1720	3511	3706	3172	QS	PREDICTED: quinolinate synthase, chloroplastic-like [Malus domestica]	ko00760//Nicotinate and nicotinamide metabolism//Metabolism of cofactors and vitamins//Metabolism	-	-	-
Unigene0001541	86	7.66667	1.5768	2.4338	3.0082	0.1923	0.2148	0.1578	2.3396	0.1883	-3.63516	8.11496e-10	1.24049e-08	yes	NET3A	PREDICTED: protein NETWORKED 3A-like [Malus domestica]	-	-	-	-	8	41	30	33	4	21	10	10	0	2	28	4	14	21	33	19	-	--	-	-	-	-
Unigene0001543	20.3333	86.3333	2.4755	2.542	1.6872	10.3737	10.2067	4.6234	2.2349	8.40127	1.9104	0.00050939	0.00205805	yes	-	hypothetical protein PRUPE_5G153300 [Prunus persica]	-	-	-	-	225	250	153	225	868	424	378	554	191	742	304	711	573	278	225	162	-	PREDICTED: metallothiol transferase FosB [Theobroma cacao]	-	-	-	-
Unigene0001547	889.333	445.333	7.0171	6.323	6.9724	3.0752	3.771	2.2525	6.77083	3.0329	-1.15864	0.000129809	0.000619782	yes	Os07g0689300	PREDICTED: lon protease homolog 1, mitochondrial-like [Malus domestica]	-	-	-	-	123	63	65	52	91	27	52	69	55	116	81	147	151	72	94	79	-	PREDICTED: CCR4-NOT transcription complex subunit 1-like isoform X3 [Pyrus x bretschneideri]	ko03018//RNA degradation//Folding, sorting and degradation//Genetic Information Processing	-	-	-
Unigene0001551	155.333	5.33333	1.8033	8.5609	8.8926	0.2932	0.0728	0.2406	6.41893	0.2022	-4.98848	4.7952e-11	9.10331e-10	yes	At5g16400	PREDICTED: thioredoxin F-type, chloroplastic-like isoform X2 [Pyrus x bretschneideri]	-	-	GO:0015036//disulfide oxidoreductase activity;GO:0016667//oxidoreductase activity, acting on a sulfur group of donors;GO:0016491//oxidoreductase activity;GO:0003824//catalytic activity	GO:0008152//metabolic process;GO:0044699//single-organism process;GO:0044710//single-organism metabolic process;GO:0065008//regulation of biological quality;GO:0009987//cellular process;GO:0019725//cellular homeostasis;GO:0065007//biological regulation;GO:0044763//single-organism cellular process;GO:0042592//homeostatic process	4	9	24	23	34	4	7	3	7	6	11	24	11	0	1	6	-	--	-	-	-	-
Unigene0001552	295	115.667	6.299	8.6987	8.1231	3.6306	2.282	2.2372	7.70693	2.7166	-1.50435	9.9564e-05	0.000490969	yes	-	PREDICTED: LOW QUALITY PROTEIN: protein SCAI-like [Malus domestica]	-	-	-	-	13	2	7	2	9	3	0	9	0	29	5	12	8	3	7	0	-	--	-	-	-	-
Unigene0001556	22.6667	5.33333	2.993	1.6536	1.5777	0.0798	0.8722	0.3494	2.07477	0.4338	-2.25785	0.00684817	0.0191526	yes	-	40S ribosomal protein S23-1 [Theobroma cacao]	-	GO:0044464//cell part;GO:0005622//intracellular;GO:0005623//cell;GO:0030529//intracellular ribonucleoprotein complex;GO:0032991//macromolecular complex;GO:0044424//intracellular part;GO:1990904//ribonucleoprotein complex	-	GO:1901576//organic substance biosynthetic process;GO:0006790//sulfur compound metabolic process;GO:0043436//oxoacid metabolic process;GO:0044237//cellular metabolic process;GO:0044710//single-organism metabolic process;GO:0006520//cellular amino acid metabolic process;GO:0046474//glycerophospholipid biosynthetic process;GO:0009058//biosynthetic process;GO:0006644//phospholipid metabolic process;…	3567	8730	6290	9357	3128	10103	8489	3587	1832	2637	12231	4293	4819	11198	14168	11715	-	PREDICTED: homeobox protein Nkx-6.1 [Eucalyptus grandis]	-	-	-	-
Unigene0001559	232.333	109	14.8356	28.4492	24.8745	9.9935	8.8978	10.0842	22.7198	9.6585	-1.23408	0.00202167	0.00678449	yes	-	PREDICTED: 30S ribosomal protein S6 [Malus domestica]	-	-	-	-	252	83	124	66	284	91	65	150	107	132	134	344	464	118	162	118	At1g12250	PREDICTED: (-)-germacrene D synthase-like [Malus domestica]	-	GO:0044464//cell part;GO:0044422//organelle part;GO:0009579//thylakoid;GO:0031978//plastid thylakoid lumen;GO:0043226//organelle;GO:0044435//plastid part;GO:0043229//intracellular organelle;GO:0043231//intracellular membrane-bounded organelle;GO:0009536//plastid;GO:0044446//intracellular organelle part;GO:0044424//intracellular part;GO:0005623//cell;GO:0005622//intracellular;GO:0031977//thylakoid…	-	-
Unigene0001560	76.3333	30.6667	3.7133	4.9181	3.9017	1.2487	1.6216	1.6812	4.1777	1.51717	-1.46133	0.00229817	0.0075708	yes	CNR6	PREDICTED: cell number regulator 6-like isoform X1 [Pyrus x bretschneideri]	-	-	-	GO:0009987//cellular process;GO:0044763//single-organism cellular process;GO:0044699//single-organism process	2545	1130	1294	1076	2620	743	895	1674	1247	1311	1454	2281	3188	981	1373	1209	At1g12250	PREDICTED: adenylyl-sulfate kinase-like [Malus domestica]	-	GO:0043231//intracellular membrane-bounded organelle;GO:0044422//organelle part;GO:0009507//chloroplast;GO:0031976//plastid thylakoid;GO:0044464//cell part;GO:0009536//plastid;GO:0044444//cytoplasmic part;GO:0009579//thylakoid;GO:0043226//organelle;GO:0044436//thylakoid part;GO:0043227//membrane-bounded organelle;GO:0044446//intracellular organelle part;GO:0044435//plastid part;GO:0043229//intrac…	-	-
Unigene0001561	394	58.6667	12.3045	12.2932	15.7934	1.4145	2.2715	1.7449	13.4637	1.8103	-2.89477	1.94366e-13	5.5945e-12	yes	-	hypothetical protein PRUPE_ppa015708mg, partial [Prunus persica]	-	-	-	-	1414	571	539	519	950	579	452	943	741	662	376	743	616	331	339	440	-	PREDICTED: uncharacterized protein LOC103936120 isoform X1 [Pyrus x bretschneideri]	-	-	-	-
Unigene0001571	196.667	674.333	2.2371	1.2623	1.9627	4.7783	6.0285	6.1162	1.8207	5.641	1.63146	2.03335e-06	1.52738e-05	yes	Os12g0104800	PREDICTED: clathrin heavy chain 2-like [Pyrus x bretschneideri]	ko04144//Endocytosis//Transport and catabolism//Cellular Processes	-	-	-	264	57	83	61	159	79	76	191	117	110	37	71	104	73	68	45	UBP12	PREDICTED: BTB/POZ and MATH domain-containing protein 3-like [Pyrus x bretschneideri]	-	-	-	-
Unigene0001572	2495	7632	26.4814	29.5368	32.0928	86.7864	68.664	88.789	29.3703	81.4131	1.4709	4.67879e-09	6.19648e-08	yes	OBE4	PREDICTED: LOW QUALITY PROTEIN: protein OBERON 4-like [Malus domestica]	-	-	-	-	1020	312	321	254	716	494	267	624	443	546	361	974	960	264	333	366	PROSC	PREDICTED: proline synthase co-transcribed bacterial homolog protein-like [Pyrus x bretschneideri]	-	-	-	-
Unigene0001573	22.3333	5.66667	0.8803	0.6681	1.0499	0.0683	0.3392	0.1868	0.8661	0.1981	-2.1283	0.00530734	0.0154441	yes	DDB_G0275467	PREDICTED: 5'-nucleotidase domain-containing protein DDB_G0275467-like isoform X1 [Pyrus x bretschneideri]	-	-	-	-	1239	3800	4074	1806	2698	1232	3370	2949	892	3429	2044	1601	903	2807	1803	1304	GAUT14	PREDICTED: probable galacturonosyltransferase 14 isoform X1 [Pyrus x bretschneideri]	ko00500//Starch and sucrose metabolism//Carbohydrate metabolism//Metabolism;ko00520//Amino sugar and nucleotide sugar metabolism//Carbohydrate metabolism//Metabolism	-	GO:0008194//UDP-glycosyltransferase activity;GO:0016757//transferase activity, transferring glycosyl groups;GO:0016740//transferase activity;GO:0003824//catalytic activity	-
Unigene0001574	918	259.333	21.289	23.7064	23.6287	5.8022	4.5227	7.3054	22.8747	5.87677	-1.96066	3.07165e-10	5.08881e-09	yes	At2g38640	PREDICTED: protein LURP-one-related 8-like [Pyrus x bretschneideri]	-	-	-	-	24	7	5	7	19	4	13	33	4	17	27	28	19	6	16	11	-	--	-	-	-	-
Unigene0001577	0	9.33333	0	0	0	0.9943	0.4232	0.6215	0.001	0.679667	9.40868	0.000189198	0.000865185	yes	-	G patch domain-containing protein 1, partial [Anthurium amnicola]	-	-	-	-	237	62	123	53	221	47	53	212	124	168	72	177	110	42	52	28	EGY2	PREDICTED: probable zinc metalloprotease EGY2, chloroplastic [Malus domestica]	-	-	-	-
Unigene0001580	129.333	44.6667	2.2479	4.5878	4.1312	1.2211	1.0394	1.1722	3.65563	1.14423	-1.67574	0.000320864	0.00137356	yes	DHNAT1	PREDICTED: 1,4-dihydroxy-2-naphthoyl-CoA thioesterase 1-like [Malus domestica]	-	-	-	-	39	6	22	13	21	5	14	129	55	48	8	26	10	8	14	11	-	T4.15 [Malus x robusta]	-	-	-	-
Unigene0001583	1902	590.333	33.0136	32.6857	38.8682	12.156	8.918	8.1129	34.8558	9.72897	-1.84104	1.22301e-10	2.17517e-09	yes	At2g16530	PREDICTED: polyprenol reductase 2-like isoform X1 [Pyrus x bretschneideri]	-	GO:0044425//membrane part;GO:0031224//intrinsic component of membrane;GO:0016020//membrane	GO:0016491//oxidoreductase activity;GO:0003824//catalytic activity	GO:0008152//metabolic process;GO:0044710//single-organism metabolic process;GO:0044699//single-organism process;GO:0044238//primary metabolic process	64	16	28	12	37	6	18	64	31	23	29	27	31	19	15	8	-	T4.15 [Malus x robusta]	-	-	-	-
Unigene0001588	26	9.33333	2.2712	1.923	1.7615	0.5348	0.5311	0.8776	1.98523	0.647833	-1.61561	0.012147	0.0310079	yes	AtMg00810	PREDICTED: uncharacterized mitochondrial protein AtMg00810-like [Malus domestica]	-	-	-	-	282	116	115	83	205	84	98	252	148	156	104	149	213	84	148	72	RFC1	PREDICTED: replication factor C subunit 1-like isoform X2 [Malus domestica]	ko03420//Nucleotide excision repair//Replication and repair//Genetic Information Processing;ko03030//DNA replication//Replication and repair//Genetic Information Processing;ko03430//Mismatch repair//Replication and repair//Genetic Information Processing	-	-	-
Unigene0001589	5312.33	2203	138.853	153.19	126.863	55.854	51.052	49.2543	139.635	52.0534	-1.4236	7.468e-09	9.51929e-08	yes	RPS18A	PREDICTED: 40S ribosomal protein S18-like [Juglans regia]	ko03010//Ribosome//Translation//Genetic Information Processing	-	-	-	35	1	4	15	15	3	5	26	25	30	9	26	15	12	9	10	-	PREDICTED: transcription termination factor MTERF15, mitochondrial-like isoform X1 [Malus domestica]	-	-	-	-
Unigene0001597	66	13	5.4268	4.6247	5.3101	1.0219	0.9472	0.7452	5.12053	0.904767	-2.50068	4.34826e-06	3.01157e-05	yes	-	--	-	-	-	-	72	242	181	156	147	195	267	126	89	120	147	127	121	125	80	89	-	--	-	-	-	-
Unigene0001606	859	234	9.0251	22.3791	29.7412	5.6202	4.5571	4.9969	20.3818	5.05807	-2.01062	9.06846e-07	7.36651e-06	yes	ASIL2	PREDICTED: trihelix transcription factor ASIL2-like [Malus domestica]	-	-	-	-	30	59	118	60	47	36	45	51	15	49	78	48	79	73	69	70	-	--	-	-	-	-
Unigene0001608	143.333	30.6667	4.5097	2.4061	4.6958	0.5703	0.9911	0.6759	3.87053	0.745767	-2.37574	1.6495e-06	1.26663e-05	yes	RABC2A	PREDICTED: ras-related protein RABC2a-like [Pyrus x bretschneideri]	-	-	GO:0036094//small molecule binding;GO:0032550//purine ribonucleoside binding;GO:0032549//ribonucleoside binding;GO:0001882//nucleoside binding;GO:0097159//organic cyclic compound binding;GO:0005488//binding;GO:0097367//carbohydrate derivative binding;GO:0001883//purine nucleoside binding;GO:1901363//heterocyclic compound binding	GO:0051716//cellular response to stimulus;GO:0007154//cell communication;GO:0050794//regulation of cellular process;GO:0044700//single organism signaling;GO:0065007//biological regulation;GO:0007165//signal transduction;GO:0051179//localization;GO:0009987//cellular process;GO:0008104//protein localization;GO:0050789//regulation of biological process;GO:0033036//macromolecule localization;GO:00355…	28	1	4	0	5	4	2	19	4	9	6	6	3	8	2	2	RGA2	PREDICTED: disease resistance protein RGA2-like [Malus domestica]	-	-	-	-
Unigene0001609	1.33333	13.6667	0	0.3965	0	0.5169	1.2833	1.8849	0.132167	1.22837	3.21631	0.00598064	0.0170696	yes	WRKY29	PREDICTED: probable WRKY transcription factor 29 isoform X1 [Pyrus x bretschneideri]	ko04626//Plant-pathogen interaction//Environmental adaptation//Organismal Systems	-	GO:0097159//organic cyclic compound binding;GO:0003677//DNA binding;GO:0003676//nucleic acid binding;GO:1901363//heterocyclic compound binding;GO:0005488//binding	GO:0010468//regulation of gene expression;GO:0065007//biological regulation;GO:0019222//regulation of metabolic process;GO:0050789//regulation of biological process;GO:0060255//regulation of macromolecule metabolic process	91	22	18	11	59	30	25	63	54	59	61	69	141	39	60	36	prmC	PREDICTED: LOW QUALITY PROTEIN: release factor glutamine methyltransferase-like [Malus domestica]	-	-	-	-
Unigene0001614	771.333	255	15.3035	11.573	12.9821	3.2772	4.1095	4.5268	13.2862	3.97117	-1.74229	2.24721e-08	2.57331e-07	yes	N	PREDICTED: protein SUPPRESSOR OF npr1-1, CONSTITUTIVE 1-like [Malus domestica]	-	-	-	-	360	145	132	130	213	146	78	300	219	188	87	155	212	73	70	103	NUDT14	PREDICTED: nudix hydrolase 14, chloroplastic [Pyrus x bretschneideri]	ko00230//Purine metabolism//Nucleotide metabolism//Metabolism;ko00500//Starch and sucrose metabolism//Carbohydrate metabolism//Metabolism;ko00051//Fructose and mannose metabolism//Carbohydrate metabolism//Metabolism	-	-	-
Unigene0001617	108.333	39.3333	3.9978	3.977	8.0695	0.9188	2.2594	2.1538	5.3481	1.77733	-1.58931	0.00273909	0.00879288	yes	-	transmembrane protein [Arabidopsis thaliana]	-	-	-	-	108	53	65	30	91	59	35	92	46	69	74	122	142	39	51	39	-	--	-	-	-	-
Unigene0001621	4019.67	1002.67	56.6693	56.4132	56.482	11.5536	14.4281	12.0854	56.5215	12.689	-2.15522	1.14423e-16	5.52248e-15	yes	At5g53140	PREDICTED: probable protein phosphatase 2C 76 isoform X2 [Pyrus x bretschneideri]	-	-	GO:0004721//phosphoprotein phosphatase activity;GO:0003824//catalytic activity;GO:0042578//phosphoric ester hydrolase activity;GO:0016788//hydrolase activity, acting on ester bonds;GO:0016791//phosphatase activity;GO:0016787//hydrolase activity;GO:0043169//cation binding;GO:0005488//binding;GO:0043167//ion binding	GO:0048869//cellular developmental process;GO:0036211//protein modification process;GO:0048589//developmental growth;GO:0044699//single-organism process;GO:0048468//cell development;GO:0006464//cellular protein modification process;GO:0071704//organic substance metabolic process;GO:0043412//macromolecule modification;GO:0048856//anatomical structure development;GO:0032502//developmental process;G…	11	40	57	10	44	20	28	14	12	20	29	21	33	3	23	14	BAM3	beta-amylase 3 [Malus domestica]	ko00500//Starch and sucrose metabolism//Carbohydrate metabolism//Metabolism	-	-	-
Unigene0001623	306	31.3333	22.6939	14.8997	16.7184	1.3467	2.2119	1.4166	18.104	1.6584	-3.44844	5.79349e-15	2.09597e-13	yes	NTF2	PREDICTED: nuclear transport factor 2-like [Pyrus x bretschneideri]	-	-	-	GO:0051179//localization;GO:0051234//establishment of localization	6	27	32	17	24	16	11	3	2	3	17	23	31	4	24	15	-	--	-	-	-	-
Unigene0001625	2335.33	9393	8.3407	5.9686	9.3922	32.9013	32.6653	19.8188	7.9005	28.4618	1.84901	2.87809e-10	4.80932e-09	yes	Vps13c	DUF946 domain-containing protein/DUF1162 domain-containing protein/Chorein_N domain-containing protein [Cephalotus follicularis]	-	-	-	-	25	0	14	6	13	14	4	27	22	15	6	15	4	3	2	6	-	--	-	-	-	-
Unigene0001626	1027.33	481.667	24.7295	41.7259	42.5165	13.8133	18.2081	14.1219	36.324	15.3811	-1.23976	7.49365e-05	0.000381097	yes	RPS20	PREDICTED: 30S ribosomal protein S20, chloroplastic-like [Malus domestica]	ko03010//Ribosome//Translation//Genetic Information Processing	-	-	-	8	2	3	1	0	1	8	6	8	9	3	1	5	2	1	1	-	PREDICTED: uncharacterized protein LOC103430323 [Malus domestica]	-	-	-	-
Unigene0001627	6	156.667	0.333	0.2616	0	6.5659	5.6737	1.1816	0.1982	4.47373	4.49645	1.01415e-07	1.0114e-06	yes	-	DUF946 domain-containing protein/DUF1162 domain-containing protein/Chorein_N domain-containing protein [Cephalotus follicularis]	-	-	-	-	525	91	84	115	1156	213	126	315	325	52	25	197	194	46	64	62	-	PREDICTED: uncharacterized protein LOC103449833 [Malus domestica]	-	-	-	-
Unigene0001628	3	32.3333	0.1299	0.2553	0.1827	1.4975	3.8557	0	0.1893	1.7844	3.23669	0.00909493	0.0243423	yes	-	Vacuolar protein sorting-associated protein 13 [Corchorus olitorius]	-	-	-	-	6	0	2	1	21	0	0	5	7	4	4	12	7	0	2	0	-	PREDICTED: probable LRR receptor-like serine/threonine-protein kinase At3g47570 [Pyrus x bretschneideri]	-	-	-	-
Unigene0001629	1	8.33333	0.1068	0.2098	0	0.7293	0.8148	0.7978	0.105533	0.780633	2.88695	0.00924393	0.0246758	yes	-	PREDICTED: LOW QUALITY PROTEIN: uncharacterized protein LOC103405321 [Malus domestica]	-	-	-	-	503	231	277	228	380	232	202	469	290	447	330	490	478	183	263	251	-	PREDICTED: uncharacterized protein LOC103416226 [Malus domestica]	-	-	-	-
Unigene0001634	116.333	44.6667	15.255	9.6832	10.4061	4.5179	2.8152	4.9423	11.7814	4.0918	-1.52571	0.00109439	0.00399273	yes	-	--	-	-	-	-	23	2	6	7	8	12	1	14	18	1	2	10	8	2	2	1	-	PREDICTED: beta-amyrin 28-oxidase-like [Fragaria vesca subsp. vesca] [Fragaria vesca]	-	-	-	-
Unigene0001635	101.667	39	6.243	8.8955	10.7949	2.7772	4.0252	2.1349	8.64447	2.9791	-1.5369	0.00161174	0.00559095	yes	-	--	-	-	-	-	1799	633	738	709	1017	658	643	929	770	461	1104	1562	2033	924	1123	1023	At1g05000	PREDICTED: probable tyrosine-protein phosphatase At1g05000 [Malus domestica]	-	-	GO:0042578//phosphoric ester hydrolase activity;GO:0016788//hydrolase activity, acting on ester bonds;GO:0003824//catalytic activity;GO:0016787//hydrolase activity	GO:0044260//cellular macromolecule metabolic process;GO:0043412//macromolecule modification;GO:0050789//regulation of biological process;GO:0032268//regulation of cellular protein metabolic process;GO:0006464//cellular protein modification process;GO:0044237//cellular metabolic process;GO:0043405//regulation of MAP kinase activity;GO:0036211//protein modification process;GO:0006470//protein depho…
Unigene0001637	36	13.6667	3.0684	3.9824	4.416	1.1225	1.6722	1.1257	3.82227	1.3068	-1.54839	0.00872879	0.0235048	yes	-	PREDICTED: peroxisomal 2,4-dienoyl-CoA reductase [Pyrus x bretschneideri]	ko04146//Peroxisome//Transport and catabolism//Cellular Processes	-	-	-	0	17	12	5	7	10	6	6	3	0	15	6	8	9	13	6	-	BnaUnng02380D [Brassica napus]	-	-	-	-
Unigene0001641	4240.33	1076.67	73.9074	74.8259	78.0299	16.2852	20.0916	15.3827	75.5877	17.2532	-2.13129	4.62745e-16	2.03074e-14	yes	At4g39280	PREDICTED: phenylalanine--tRNA ligase alpha subunit, cytoplasmic [Malus domestica]	ko00970//Aminoacyl-tRNA biosynthesis//Translation//Genetic Information Processing	GO:0005623//cell;GO:0044424//intracellular part;GO:0044464//cell part;GO:0005622//intracellular	GO:0001882//nucleoside binding;GO:0001883//purine nucleoside binding;GO:0016874//ligase activity;GO:0097159//organic cyclic compound binding;GO:0032550//purine ribonucleoside binding;GO:0036094//small molecule binding;GO:0005488//binding;GO:0016876//ligase activity, forming aminoacyl-tRNA and related compounds;GO:0097367//carbohydrate derivative binding;GO:0003824//catalytic activity;GO:0016875//…	GO:0006418//tRNA aminoacylation for protein translation;GO:1901564//organonitrogen compound metabolic process;GO:0043436//oxoacid metabolic process;GO:0006082//organic acid metabolic process;GO:0043604//amide biosynthetic process;GO:0044699//single-organism process;GO:0034645//cellular macromolecule biosynthetic process;GO:0006807//nitrogen compound metabolic process;GO:0044249//cellular biosynth…	2	19	24	11	9	2	4	1	1	0	26	15	5	13	23	11	XBAT33	PREDICTED: E3 ubiquitin-protein ligase XBAT33-like isoform X1 [Ipomoea nil]	-	-	-	-
Unigene0001643	1633.33	612	6.2443	18.978	25.2242	6.4457	6.0834	4.6109	16.8155	5.71333	-1.55739	0.000203338	0.000922264	yes	AIR3	PREDICTED: subtilisin-like protease SBT3.5 [Pyrus x bretschneideri]	-	-	-	-	23	6	11	9	7	18	3	15	11	20	8	11	23	3	10	4	-	--	-	-	-	-
Unigene0001645	41	399.667	1.8164	0.3207	0.3443	6.4634	9.7926	4.9933	0.827133	7.0831	3.09819	8.28046e-07	6.79963e-06	yes	At5g37990	PREDICTED: probable S-adenosylmethionine-dependent methyltransferase At5g38780 [Pyrus x bretschneideri]	-	-	-	-	7499	23865	19215	18194	8186	16968	18110	7383	5302	7487	22158	7073	6360	12492	14953	11335	UPL1	PREDICTED: E3 ubiquitin-protein ligase UPL2-like [Malus domestica]	ko04120//Ubiquitin mediated proteolysis//Folding, sorting and degradation//Genetic Information Processing	-	GO:0003824//catalytic activity	GO:0036211//protein modification process;GO:0019538//protein metabolic process;GO:0006464//cellular protein modification process;GO:0044237//cellular metabolic process;GO:0071704//organic substance metabolic process;GO:0008152//metabolic process;GO:0070647//protein modification by small protein conjugation or removal;GO:0043412//macromolecule modification;GO:0044260//cellular macromolecule metabo…
Unigene0001647	308	89.3333	6.0487	7.4631	8.8541	2.411	2.1189	1.2837	7.4553	1.93787	-1.9438	1.34448e-06	1.05054e-05	yes	SAC8	PREDICTED: phosphoinositide phosphatase SAC8 isoform X2 [Prunus mume]	-	GO:0016020//membrane;GO:0043226//organelle;GO:0044422//organelle part;GO:0043227//membrane-bounded organelle;GO:0031224//intrinsic component of membrane;GO:0031090//organelle membrane;GO:0044425//membrane part	GO:0016791//phosphatase activity;GO:0042578//phosphoric ester hydrolase activity;GO:0003824//catalytic activity;GO:0016788//hydrolase activity, acting on ester bonds;GO:0016787//hydrolase activity	GO:0044237//cellular metabolic process;GO:0043647//inositol phosphate metabolic process;GO:0006066//alcohol metabolic process;GO:0005975//carbohydrate metabolic process;GO:0019637//organophosphate metabolic process;GO:0008152//metabolic process;GO:0044723//single-organism carbohydrate metabolic process;GO:1901615//organic hydroxy compound metabolic process;GO:0019751//polyol metabolic process;GO:…	399	183	212	131	255	142	177	268	150	243	149	273	232	104	143	121	rsmB	PREDICTED: ribosomal RNA small subunit methyltransferase B [Prunus mume]	-	-	GO:0016740//transferase activity;GO:0008173//RNA methyltransferase activity;GO:0008168//methyltransferase activity;GO:0003824//catalytic activity;GO:0016741//transferase activity, transferring one-carbon groups	GO:0044085//cellular component biogenesis;GO:0010468//regulation of gene expression;GO:0006139//nucleobase-containing compound metabolic process;GO:0044238//primary metabolic process;GO:0010467//gene expression;GO:0034641//cellular nitrogen compound metabolic process;GO:0022613//ribonucleoprotein complex biogenesis;GO:0060255//regulation of macromolecule metabolic process;GO:0006807//nitrogen com…
Unigene0001650	45	11.3333	1.9763	2.0765	1.9813	0.0785	1.013	0.2575	2.01137	0.449667	-2.16125	0.00478886	0.0141453	yes	-	--	-	-	-	-	309	76	77	66	194	90	44	174	155	153	124	120	148	100	124	88	At4g27290	2-oxoglutarate (2OG) and Fe(II)-dependent oxygenase superfamily protein isoform 1 [Theobroma cacao]	-	-	GO:0016491//oxidoreductase activity;GO:0003824//catalytic activity	GO:0008152//metabolic process;GO:0044699//single-organism process;GO:0044710//single-organism metabolic process
Unigene0001651	36.6667	204.333	1.0658	1.1631	1.9606	4.987	7.8639	8.4782	1.3965	7.1097	2.34797	4.75125e-07	4.12458e-06	yes	-	PREDICTED: josephin-like protein [Gossypium hirsutum]	-	-	GO:0003824//catalytic activity;GO:0016787//hydrolase activity	-	211	82	88	65	145	57	52	195	101	169	53	124	185	32	94	79	-	PREDICTED: F-box/LRR-repeat protein At5g63520-like isoform X1 [Malus domestica]	-	-	-	-
Unigene0001653	24	871.333	7.3681	0	0.0973	68.1225	83.8395	86.4425	2.48847	79.4682	4.99705	2.16018e-05	0.000126598	yes	-	--	-	-	-	-	76	29	27	11	33	27	16	47	41	43	36	75	39	26	30	23	-	PREDICTED: uncharacterized protein LOC103403958 [Malus domestica]	-	-	-	-
Unigene0001655	266.667	72.6667	4.8948	5.642	5.1937	1.2777	1.4917	1.0766	5.2435	1.282	-2.03213	1.28343e-07	1.25245e-06	yes	REV7	mitotic spindle checkpoint family protein [Populus trichocarpa]	-	-	-	-	612	341	249	269	647	333	246	752	371	762	259	427	321	234	199	163	NAA10	PREDICTED: disease resistance protein RGA2-like [Malus domestica]	-	-	-	-
Unigene0001661	2408.67	842.333	70.2029	49.6788	38.1632	17.1711	15.5178	16.8642	52.6816	16.5177	-1.67329	1.59888e-08	1.89024e-07	yes	-	PREDICTED: senescence/dehydration-associated protein At3g51250-like [Pyrus x bretschneideri]	-	-	-	-	95	12	19	32	64	19	11	66	47	78	47	103	110	25	40	28	PP2A2	protein phosphatase 2A catalytic subunit, partial [Nicotiana benthamiana]	ko03015//mRNA surveillance pathway//Translation//Genetic Information Processing	-	GO:0003824//catalytic activity;GO:0016787//hydrolase activity	-
Unigene0001662	6.33333	0.666667	0.5152	1.1386	0.7243	0	0.2184	0	0.7927	0.0728	-3.44476	0.0147993	0.036621	yes	-	--	-	-	-	-	222	55	63	39	137	87	25	138	116	138	81	210	263	67	82	50	RPN10	PREDICTED: 26S proteasome non-ATPase regulatory subunit 4 homolog isoform X2 [Malus domestica]	ko03050//Proteasome//Folding, sorting and degradation//Genetic Information Processing	GO:0032991//macromolecular complex;GO:0043234//protein complex	-	GO:0044260//cellular macromolecule metabolic process;GO:0051603//proteolysis involved in cellular protein catabolic process;GO:0006508//proteolysis;GO:0044238//primary metabolic process;GO:0009987//cellular process;GO:0030163//protein catabolic process;GO:0043170//macromolecule metabolic process;GO:0044265//cellular macromolecule catabolic process;GO:0009057//macromolecule catabolic process;GO:00…
Unigene0001664	521.667	83	9.9602	6.4457	7.2696	0.7416	1.3152	1.3474	7.89183	1.13473	-2.79801	1.28546e-12	3.22081e-11	yes	-	PREDICTED: LIN1-like protein [Prunus mume]	ko03015//mRNA surveillance pathway//Translation//Genetic Information Processing	-	-	-	136	51	46	47	164	51	33	81	48	128	65	201	174	83	103	54	-	PREDICTED: uncharacterized protein LOC103936847 [Pyrus x bretschneideri]	-	-	-	-
Unigene0001666	1424	449	79.6981	72.2275	86.9396	22.6611	20.8937	24.6288	79.6217	22.7279	-1.8087	5.44885e-11	1.02497e-09	yes	At1g07170	BnaC04g40780D [Brassica napus]	ko03040//Spliceosome//Transcription//Genetic Information Processing	GO:0005634//nucleus;GO:0043226//organelle;GO:0044446//intracellular organelle part;GO:0043227//membrane-bounded organelle;GO:0043229//intracellular organelle;GO:0044424//intracellular part;GO:0044422//organelle part;GO:0032991//macromolecular complex;GO:0044464//cell part;GO:1990904//ribonucleoprotein complex;GO:0005622//intracellular;GO:0005681//spliceosomal complex;GO:0044428//nuclear part;GO:0…	-	GO:0008380//RNA splicing;GO:0071704//organic substance metabolic process;GO:0044238//primary metabolic process;GO:0090304//nucleic acid metabolic process;GO:0044237//cellular metabolic process;GO:0016070//RNA metabolic process;GO:0034641//cellular nitrogen compound metabolic process;GO:0006725//cellular aromatic compound metabolic process;GO:0006807//nitrogen compound metabolic process;GO:0010467…	455	121	149	101	272	89	139	292	207	203	152	212	301	145	171	141	-	PREDICTED: protein SUPPRESSOR OF MAX2 1 [Pyrus x bretschneideri]	-	-	-	-
Unigene0001669	402.333	222.667	5.0985	5.7966	9.4415	3.7113	4.3962	1.9892	6.77887	3.36557	-1.01019	0.0123232	0.031387	yes	POP1	PREDICTED: ribonucleases P/MRP protein subunit POP1 isoform X1 [Malus domestica]	ko03013//RNA transport//Translation//Genetic Information Processing;ko03008//Ribosome biogenesis in eukaryotes//Translation//Genetic Information Processing	-	-	GO:0090304//nucleic acid metabolic process;GO:0034641//cellular nitrogen compound metabolic process;GO:0006725//cellular aromatic compound metabolic process;GO:0046483//heterocycle metabolic process;GO:0044238//primary metabolic process;GO:0044237//cellular metabolic process;GO:0043170//macromolecule metabolic process;GO:0016070//RNA metabolic process;GO:0071704//organic substance metabolic proce…	1401	3846	2912	3372	1389	2705	3196	1147	814	895	3968	1416	1405	2752	2995	2356	OBE4	PREDICTED: protein OBERON 4 [Malus domestica]	-	-	-	-
Unigene0001670	6836.33	16014	116.746	120.593	86.3572	224.013	246.541	208.89	107.899	226.481	1.06971	1.86661e-05	0.000111195	yes	CAD2	PREDICTED: probable cinnamyl alcohol dehydrogenase 1 [Malus domestica]	ko00940//Phenylpropanoid biosynthesis//Biosynthesis of other secondary metabolites//Metabolism	-	-	-	234	92	83	65	123	59	59	140	112	151	96	172	207	125	118	127	At5g63520	PREDICTED: F-box/LRR-repeat protein At5g63520-like [Malus domestica]	-	-	-	-
Unigene0001671	8.33333	1	0.209	0.8212	1.4692	0.0892	0.1772	0	0.833133	0.0888	-3.22992	0.0175319	0.0422023	yes	-	--	-	-	-	-	7	2	0	0	6	2	0	1	4	2	2	12	12	4	13	0	-	PREDICTED: protein SUPPRESSOR OF MAX2 1 [Pyrus x bretschneideri]	-	-	-	-
Unigene0001672	59.3333	3.66667	5.7231	2.7366	4.5871	0.3214	0.3192	0.0703	4.34893	0.236967	-4.19791	5.98194e-09	7.75839e-08	yes	-	PREDICTED: protein AATF-like isoform X1 [Malus domestica]	-	-	-	-	59	29	30	14	52	5	23	33	29	48	12	28	21	15	20	4	-	PREDICTED: protein SUPPRESSOR OF MAX2 1 [Malus domestica]	-	-	-	-
Unigene0001673	13.6667	2.66667	1.1747	1.5734	1.5012	0.1823	0.4527	0.0997	1.41643	0.2449	-2.532	0.00382726	0.0116906	yes	-	PREDICTED: protein AATF-like isoform X1 [Malus domestica]	-	-	-	-	516	152	156	128	346	139	131	366	263	344	225	323	457	138	218	177	At5g63520	PREDICTED: F-box/LRR-repeat protein At5g63520-like [Malus domestica]	-	-	-	-
Unigene0001677	763	278.333	5.0161	9.5676	10.1886	3.565	2.8475	1.6938	8.25743	2.7021	-1.61161	2.68443e-05	0.000152931	yes	BLT	PREDICTED: E3 ubiquitin-protein ligase BRE1A-like [Malus domestica]	-	-	-	-	468	213	185	143	345	137	163	333	205	336	272	360	402	237	327	185	-	2-oxoglutarate and Fe(II)-dependent oxygenase superfamily protein isoform 2 [Theobroma cacao]	-	-	GO:0016491//oxidoreductase activity;GO:0003824//catalytic activity	GO:0044710//single-organism metabolic process;GO:0044699//single-organism process;GO:0008152//metabolic process
Unigene0001684	23	5	0.5744	2.0453	2.1534	0.3065	0.3652	0.2682	1.59103	0.3133	-2.34435	0.00325042	0.0101738	yes	BAM3	PREDICTED: leucine-rich repeat receptor-like serine/threonine-protein kinase BAM3 [Pyrus x bretschneideri]	-	-	GO:0016772//transferase activity, transferring phosphorus-containing groups;GO:0016301//kinase activity;GO:0016740//transferase activity;GO:0003824//catalytic activity	GO:0032502//developmental process;GO:0044767//single-organism developmental process;GO:0008152//metabolic process;GO:0048731//system development;GO:0040007//growth;GO:0048513//animal organ development;GO:0044707//single-multicellular organism process;GO:0044763//single-organism cellular process;GO:0044699//single-organism process;GO:0007275//multicellular organism development;GO:0032501//multicel…	46	22	22	19	28	22	12	44	20	53	40	25	62	18	31	11	-	--	-	-	-	-
Unigene0001686	39.3333	13	2.2737	4.8386	3.7289	1.6174	0.8031	0.7962	3.61373	1.07223	-1.75287	0.00551446	0.0159467	yes	-	--	-	-	-	-	572	214	200	140	378	190	232	385	298	265	228	302	288	138	205	168	-	high chlorophyll fluorescence phenotype 173 protein [Medicago truncatula]	-	GO:0009526//plastid envelope;GO:0044446//intracellular organelle part;GO:0043231//intracellular membrane-bounded organelle;GO:0044444//cytoplasmic part;GO:0044435//plastid part;GO:0009536//plastid;GO:0005737//cytoplasm;GO:0031967//organelle envelope;GO:0044422//organelle part;GO:0005623//cell;GO:0031975//envelope;GO:0044424//intracellular part;GO:0005622//intracellular;GO:0044464//cell part;GO:00…	-	GO:0008152//metabolic process;GO:0019538//protein metabolic process;GO:0071704//organic substance metabolic process;GO:0051049//regulation of transport;GO:0032879//regulation of localization;GO:0006468//protein phosphorylation;GO:0043170//macromolecule metabolic process;GO:0036211//protein modification process;GO:0006796//phosphate-containing compound metabolic process;GO:0043269//regulation of i…
Unigene0001688	3387.67	495	74.0403	118.186	145.381	15.9989	11.0199	18.0479	112.536	15.0222	-2.90521	5.14044e-18	3.02572e-16	yes	GSTF9	PREDICTED: LOW QUALITY PROTEIN: glutathione S-transferase F9-like [Malus domestica]	ko00480//Glutathione metabolism//Metabolism of other amino acids//Metabolism	-	-	-	20	0	13	0	17	2	11	5	20	34	7	4	28	0	6	5	-	PREDICTED: protein LIKE COV 1-like [Prunus mume]	-	-	-	-
Unigene0001689	15.3333	0.333333	0.8967	2.6424	1.4707	0	0	0.1047	1.66993	0.0349	-5.58042	2.83015e-05	0.000160432	yes	-	--	-	-	-	-	424	179	177	178	612	257	220	370	335	383	134	426	414	131	130	139	-	PREDICTED: uncharacterized protein LOC103955964 [Pyrus x bretschneideri]	-	-	-	-
Unigene0001690	3.33333	23	0.1583	0.0778	0.5193	1.9596	1.7448	1.0349	0.2518	1.57977	2.64936	0.00148516	0.00520623	yes	-	--	-	-	-	-	41	5	7	11	15	8	17	34	23	28	17	22	18	2	26	19	H3-1.1	PREDICTED: histone H3.2-like [Brassica oleracea var. oleracea] [Brassica oleracea]	-	-	-	-
Unigene0001691	1201	442.333	23.1888	15.9548	12.7272	5.9786	4.7773	6.4303	17.2903	5.72873	-1.59367	3.51147e-07	3.13454e-06	yes	SDC	PREDICTED: serine decarboxylase-like [Pyrus x bretschneideri]	ko00340//Histidine metabolism//Amino acid metabolism//Metabolism	-	GO:0003824//catalytic activity	-	1	17	28	2	1	1	8	7	2	4	10	11	8	3	13	1	-	--	-	-	-	-
Unigene0001693	511.667	249.667	6.4528	8.1743	9.9547	4.3501	3.5767	2.8738	8.19393	3.6002	-1.18648	0.000477446	0.00194573	yes	-	PREDICTED: uncharacterized protein LOC103452008 [Malus domestica]	-	-	-	-	1270	562	751	542	1086	579	446	1043	734	1162	797	1184	1046	565	567	647	SDR1	PREDICTED: (+)-neomenthol dehydrogenase-like [Pyrus x bretschneideri]	ko00590//Arachidonic acid metabolism//Lipid metabolism//Metabolism	-	GO:0003824//catalytic activity	GO:0008152//metabolic process;GO:0044710//single-organism metabolic process;GO:0044699//single-organism process
Unigene0001702	59	20.6667	2.1974	2.4488	2.6137	0.6854	0.8956	0.7103	2.41997	0.763767	-1.66378	0.00112981	0.00410746	yes	-	T3.4 [Malus x robusta]	-	-	-	-	509	2914	1422	2011	557	1358	1600	724	194	1867	2655	1300	845	1459	1970	1102	MIMI_L728	GPI inositol-deacylase PGAP1-like protein [Corchorus capsularis]	-	-	-	-
Unigene0001709	1499.33	644.333	11.5218	12.5791	16.1792	5.044	5.9106	4.663	13.4267	5.20587	-1.36689	1.37415e-06	1.07071e-05	yes	At5g23430	PREDICTED: katanin p80 WD40 repeat-containing subunit B1 homolog isoform X1 [Malus domestica]	-	-	-	-	53	13	4	21	44	6	26	7	29	3	18	45	33	8	22	26	rpl2-A	50S ribosomal protein L2 [Morus notabilis]	ko03010//Ribosome//Translation//Genetic Information Processing	GO:0030529//intracellular ribonucleoprotein complex;GO:0043231//intracellular membrane-bounded organelle;GO:0043228//non-membrane-bounded organelle;GO:0043227//membrane-bounded organelle;GO:0005623//cell;GO:0044424//intracellular part;GO:0005737//cytoplasm;GO:0044464//cell part;GO:0009536//plastid;GO:0005622//intracellular;GO:1990904//ribonucleoprotein complex;GO:0043226//organelle;GO:0043232//in…	GO:0097159//organic cyclic compound binding;GO:0005198//structural molecule activity;GO:0003676//nucleic acid binding;GO:0005488//binding;GO:0003723//RNA binding;GO:0003824//catalytic activity;GO:1901363//heterocyclic compound binding	GO:0043170//macromolecule metabolic process;GO:0010467//gene expression;GO:0008152//metabolic process;GO:0071704//organic substance metabolic process
Unigene0001714	455.667	142.667	5.2439	5.9136	7.2155	1.8474	2.0345	1.2825	6.12433	1.72147	-1.83091	3.51422e-07	3.13574e-06	yes	BRPF3	PREDICTED: homeotic protein female sterile-like isoform X2 [Malus domestica]	-	-	-	-	0	23	26	11	0	11	22	7	0	0	0	0	3	1	0	1	-	--	-	-	-	-
Unigene0001715	23	92.6667	0.1663	0.592	0.6233	1.4726	2.7663	0.7375	0.460533	1.6588	1.84876	0.00448425	0.0133752	yes	-	--	-	-	-	-	1865	622	372	304	858	839	341	440	229	275	338	431	560	220	308	145	-	Calcium-binding EF-hand [Corchorus olitorius]	-	-	-	-
Unigene0001721	89.3333	22.6667	7.6585	5.2328	4.5559	1.0801	1.8066	1.0572	5.81573	1.31463	-2.1453	3.81182e-05	0.000209436	yes	-	PREDICTED: putative disease resistance RPP13-like protein 1 [Malus domestica]	-	-	-	-	114	46	73	58	229	63	49	102	83	78	47	107	141	37	33	41	-	--	-	-	-	-
Unigene0001725	1746.67	37	28.6106	73.5566	135.616	3.1539	0.9236	0.4423	79.2611	1.5066	-5.71725	1.20435e-15	4.87205e-14	yes	-	PREDICTED: trichohyalin-like [Prunus mume]	-	-	-	-	1512	506	621	547	2151	919	477	1307	939	570	238	1008	1100	214	251	323	Acot13	PREDICTED: acyl-coenzyme A thioesterase 13-like [Malus domestica]	-	-	-	-
Unigene0001729	4.66667	0	0.4303	0.8453	0.2016	0	0	0	0.4924	0.001	-8.94369	0.00539229	0.0156497	yes	-	--	-	-	-	-	782	278	280	267	548	290	192	525	376	607	216	376	385	196	245	221	IPCS3	PREDICTED: phosphatidylinositol:ceramide inositolphosphotransferase 3 [Pyrus x bretschneideri]	-	-	-	-
Unigene0001731	50.6667	13	1.3337	0.8555	1.811	0.0929	0.5538	0.2796	1.3334	0.308767	-2.11052	0.00208614	0.00696669	yes	At5g45780	PREDICTED: probable LRR receptor-like serine/threonine-protein kinase At5g45780 [Pyrus x bretschneideri]	-	GO:0016020//membrane;GO:0031224//intrinsic component of membrane;GO:0044425//membrane part	GO:0016740//transferase activity;GO:0016491//oxidoreductase activity;GO:0016628//oxidoreductase activity, acting on the CH-CH group of donors, NAD or NADP as acceptor;GO:0032550//purine ribonucleoside binding;GO:0032549//ribonucleoside binding;GO:1901363//heterocyclic compound binding;GO:0003824//catalytic activity;GO:0097367//carbohydrate derivative binding;GO:0004672//protein kinase activity;GO…	GO:0006464//cellular protein modification process;GO:0043412//macromolecule modification;GO:0032502//developmental process;GO:0044710//single-organism metabolic process;GO:0006796//phosphate-containing compound metabolic process;GO:0006793//phosphorus metabolic process;GO:0003006//developmental process involved in reproduction;GO:0008152//metabolic process;GO:0009987//cellular process;GO:0044238/…	113	23	28	32	84	10	10	129	64	82	25	58	40	34	20	32	-	PREDICTED: coilin-like isoform X2 [Malus domestica]	-	-	-	-
Unigene0001732	99.3333	17.6667	7.1127	2.2911	1.8277	0.3591	0.7456	0.6785	3.74383	0.5944	-2.65501	4.15883e-05	0.000226101	yes	CYP86B1	PREDICTED: cytochrome P450 86B1-like [Malus domestica]	ko00073//Cutin, suberine and wax biosynthesis//Lipid metabolism//Metabolism	-	-	-	1732	806	525	993	1189	899	672	1066	856	1129	750	995	1058	463	554	561	At2g02240	PREDICTED: LOW QUALITY PROTEIN: F-box protein PP2-B10-like isoform X1 [Malus domestica]	-	-	-	-
Unigene0001733	62.6667	163	1.2244	0.9147	1.0182	3.062	2.8508	1.3849	1.05243	2.43257	1.20875	0.00797306	0.0217638	yes	TPPA	PREDICTED: trehalose-phosphate phosphatase A-like [Pyrus x bretschneideri]	ko00500//Starch and sucrose metabolism//Carbohydrate metabolism//Metabolism	-	GO:0016787//hydrolase activity;GO:0003824//catalytic activity;GO:0042578//phosphoric ester hydrolase activity;GO:0016791//phosphatase activity;GO:0019203//carbohydrate phosphatase activity;GO:0016788//hydrolase activity, acting on ester bonds	GO:0044710//single-organism metabolic process;GO:0005984//disaccharide metabolic process;GO:0044699//single-organism process;GO:0044238//primary metabolic process;GO:0044262//cellular carbohydrate metabolic process;GO:0005975//carbohydrate metabolic process;GO:0044237//cellular metabolic process;GO:0006796//phosphate-containing compound metabolic process;GO:0044723//single-organism carbohydrate m…	645	1929	3509	1411	1471	2549	1233	548	391	523	908	788	1045	746	875	1148	At4g36750	PREDICTED: probable NAD(P)H dehydrogenase (quinone) FQR1-like 2 isoform X1 [Pyrus x bretschneideri]	ko00130//Ubiquinone and other terpenoid-quinone biosynthesis//Metabolism of cofactors and vitamins//Metabolism	-	-	-
Unigene0001734	11	39	0.3814	1.7482	1.9063	5.3178	5.3889	2.137	1.3453	4.28123	1.6701	0.0179388	0.0430464	yes	DAR4	PREDICTED: TMV resistance protein N-like [Malus domestica]	-	-	-	-	79	15	27	15	37	6	11	41	28	44	24	44	42	4	25	10	-	--	-	-	-	-
Unigene0001735	14.6667	3	0.7498	2.3322	2.2252	0.2134	0.4238	0.3501	1.76907	0.3291	-2.42639	0.00561861	0.0161879	yes	-	PREDICTED: probable protein phosphatase 2C 71 [Malus domestica]	-	-	-	-	9	2	1	0	6	0	6	7	4	17	5	11	4	0	1	0	-	--	-	-	-	-
Unigene0001736	309	1178.33	3.0422	1.6549	2.3466	7.5309	10.8051	5.6089	2.3479	7.98163	1.76531	4.42161e-07	3.86026e-06	yes	RLP12	PREDICTED: receptor-like protein 12 [Malus domestica]	-	-	-	-	74	17	22	35	123	55	4	83	45	34	13	104	102	17	27	30	-	--	-	-	-	-
Unigene0001738	77.3333	12	1.5204	3.3011	4.1247	0.5465	0.4749	0.2242	2.98207	0.4152	-2.84443	5.70045e-06	3.84457e-05	yes	PUX8	PREDICTED: plant UBX domain-containing protein 8 isoform X2 [Pyrus x bretschneideri]	-	-	-	-	30	0	6	0	4	9	5	13	7	1	1	6	2	2	2	0	At2g39360	PREDICTED: probable receptor-like protein kinase At2g23200 [Malus domestica]	-	-	-	-
Unigene0001740	340.667	98	12.054	12.7975	9.8599	2.0222	3.7212	3.2533	11.5705	2.9989	-1.94794	5.47305e-07	4.68988e-06	yes	DDB_G0278529	PREDICTED: PXMP2/4 family protein 2-like [Pyrus x bretschneideri]	ko04146//Peroxisome//Transport and catabolism//Cellular Processes	-	-	-	290	79	119	64	326	45	69	287	234	235	59	248	180	92	91	127	-	PREDICTED: enolase-phosphatase E1-like isoform X2 [Pyrus x bretschneideri]	-	-	-	-
Unigene0001741	15.3333	57.3333	0.0534	0.0642	0.0167	0.1242	0.1711	0.1525	0.0447667	0.149267	1.7374	0.00419556	0.0126438	yes	SACS	PREDICTED: sacsin [Pyrus x bretschneideri]	-	GO:0030054//cell junction;GO:0005911//cell-cell junction	GO:0005488//binding;GO:0046872//metal ion binding;GO:0043167//ion binding;GO:0046914//transition metal ion binding;GO:0043169//cation binding	-	957	412	375	431	466	571	376	540	435	448	425	480	649	297	384	417	Os02g0194200	PREDICTED: zinc finger CCCH domain-containing protein 14-like [Pyrus x bretschneideri]	-	-	GO:0005488//binding;GO:0097159//organic cyclic compound binding;GO:0043167//ion binding;GO:1901363//heterocyclic compound binding;GO:0043169//cation binding;GO:0003676//nucleic acid binding	-
Unigene0001742	5485	17858.3	77.6806	38.1883	45.492	183.086	137.285	150.468	53.787	156.946	1.54494	2.46435e-07	2.27371e-06	yes	Os06g0675700	PREDICTED: alpha-glucosidase [Malus domestica]	ko00500//Starch and sucrose metabolism//Carbohydrate metabolism//Metabolism;ko00052//Galactose metabolism//Carbohydrate metabolism//Metabolism	-	GO:0005488//binding;GO:0003824//catalytic activity;GO:0016798//hydrolase activity, acting on glycosyl bonds;GO:0016787//hydrolase activity	GO:0044238//primary metabolic process;GO:0008152//metabolic process	21	8	3	0	1	2	7	3	4	6	7	9	18	4	2	2	-	--	-	-	-	-
Unigene0001744	201.333	49.3333	3.4227	3.9607	4.1478	1.0915	1.0005	0.4225	3.84373	0.838167	-2.1972	1.93751e-06	1.4628e-05	yes	engB	PREDICTED: probable GTP-binding protein EngB [Malus domestica]	-	-	GO:0097367//carbohydrate derivative binding;GO:0005488//binding;GO:0097159//organic cyclic compound binding;GO:0001883//purine nucleoside binding;GO:0032549//ribonucleoside binding;GO:0001882//nucleoside binding;GO:0036094//small molecule binding;GO:1901363//heterocyclic compound binding;GO:0032550//purine ribonucleoside binding	GO:0044763//single-organism cellular process;GO:0022607//cellular component assembly;GO:0000910//cytokinesis;GO:0007049//cell cycle;GO:0016043//cellular component organization;GO:0051301//cell division;GO:0071840//cellular component organization or biogenesis;GO:0032506//cytokinetic process;GO:0044699//single-organism process;GO:0009987//cellular process;GO:0090529//cell septum assembly;GO:004408…	14	1	5	2	1	3	2	7	8	9	2	1	14	0	3	4	-	--	-	-	-	-
Unigene0001752	31.6667	6.33333	0.7342	2.8846	1.2287	0.2686	0.489	0.0979	1.61583	0.285167	-2.5024	0.00224228	0.00740861	yes	CIA2	PREDICTED: protein CHLOROPLAST IMPORT APPARATUS 2-like [Pyrus x bretschneideri]	-	-	-	-	293	96	82	114	175	185	99	226	142	193	89	216	247	93	113	114	-	unknown [Zea mays]	-	-	-	-
Unigene0001754	92	27	2.5913	3.9469	3.5195	0.7373	0.7004	1.2625	3.35257	0.900067	-1.89716	0.000169527	0.000785318	yes	-	PREDICTED: uncharacterized protein LOC103929633 [Pyrus x bretschneideri]	-	-	-	-	419	226	173	137	534	177	172	820	294	913	77	317	244	169	68	73	Gins4	PREDICTED: DNA replication complex GINS protein SLD5-like isoform X1 [Pyrus x bretschneideri]	-	-	-	-
Unigene0001755	49	6	3.5675	2.7532	2.806	0.2175	0.4861	0.2975	3.04223	0.3337	-3.18851	6.95873e-07	5.80425e-06	yes	-	--	-	-	-	-	242	20	47	29	126	9	19	248	137	29	3	11	13	6	2	1	At1g65660	PREDICTED: pre-mRNA-splicing factor SLU7-like isoform X1 [Pyrus x bretschneideri]	ko03040//Spliceosome//Transcription//Genetic Information Processing	-	-	-
Unigene0001760	10	0.333333	0.4241	1.1455	1.4904	0.0905	0	0	1.02	0.0301667	-5.07947	0.000671328	0.00261566	yes	-	--	-	-	-	-	6718	3477	4895	2864	8686	3917	3302	7113	3634	7952	3104	7933	6940	3441	2844	3285	At3g52300	PREDICTED: ATP synthase subunit d, mitochondrial [Malus domestica]	ko00190//Oxidative phosphorylation//Energy metabolism//Metabolism	GO:0044435//plastid part;GO:0044444//cytoplasmic part;GO:0098796//membrane protein complex;GO:0032991//macromolecular complex;GO:0043229//intracellular organelle;GO:0043227//membrane-bounded organelle;GO:0030529//intracellular ribonucleoprotein complex;GO:0009536//plastid;GO:0031975//envelope;GO:0044446//intracellular organelle part;GO:0005739//mitochondrion;GO:0044455//mitochondrial membrane par…	GO:0015075//ion transmembrane transporter activity;GO:0005488//binding;GO:0005215//transporter activity;GO:0003824//catalytic activity;GO:0043167//ion binding;GO:0043169//cation binding;GO:0022892//substrate-specific transporter activity;GO:0046872//metal ion binding;GO:0008324//cation transmembrane transporter activity;GO:0046914//transition metal ion binding;GO:0015077//monovalent inorganic cat…	GO:0071822//protein complex subunit organization;GO:0006810//transport;GO:1901564//organonitrogen compound metabolic process;GO:0043170//macromolecule metabolic process;GO:0006163//purine nucleotide metabolic process;GO:0009199//ribonucleoside triphosphate metabolic process;GO:0009205//purine ribonucleoside triphosphate metabolic process;GO:0009161//ribonucleoside monophosphate metabolic process;…
Unigene0001764	869.333	385.667	8.6218	10.4431	12.1026	3.7589	4.2558	4.5267	10.3892	4.18047	-1.31334	8.76642e-06	5.64295e-05	yes	PAN	PREDICTED: transcription factor TGA2.3-like isoform X1 [Pyrus x bretschneideri]	ko04075//Plant hormone signal transduction//Signal transduction//Environmental Information Processing	GO:0044424//intracellular part;GO:0043231//intracellular membrane-bounded organelle;GO:0043229//intracellular organelle;GO:0043227//membrane-bounded organelle;GO:0005622//intracellular;GO:0044464//cell part;GO:0005623//cell;GO:0043226//organelle	GO:0005488//binding;GO:0003677//DNA binding;GO:0097159//organic cyclic compound binding;GO:0003676//nucleic acid binding;GO:1901363//heterocyclic compound binding	GO:0044702//single organism reproductive process;GO:0048367//shoot system development;GO:0032501//multicellular organismal process;GO:0048731//system development;GO:0050793//regulation of developmental process;GO:0044260//cellular macromolecule metabolic process;GO:0009791//post-embryonic development;GO:0048580//regulation of post-embryonic development;GO:0065007//biological regulation;GO:0007154…	11	3	3	1	5	2	3	17	2	9	2	2	14	0	6	7	-	--	-	-	-	-
Unigene0001765	171	80.3333	7.9745	5.9376	7.4733	3.0743	2.7986	3.2029	7.12847	3.02527	-1.23653	0.00180044	0.00614118	yes	-	PREDICTED: peroxisomal fatty acid beta-oxidation multifunctional protein AIM1-like [Malus domestica]	ko01212//Fatty acid metabolism//Global and Overview//Metabolism;ko00592//alpha-Linolenic acid metabolism//Lipid metabolism//Metabolism;ko00071//Fatty acid degradation//Lipid metabolism//Metabolism	-	-	-	31	83	103	101	103	128	67	47	14	23	53	68	69	38	37	43	-	PREDICTED: uncharacterized protein LOC103402678 [Malus domestica]	-	-	-	-
Unigene0001772	318	63.6667	10.0614	11.5612	14.2711	1.857	2.1735	2.5031	11.9646	2.17787	-2.45778	3.57874e-10	5.84834e-09	yes	-	--	-	-	-	-	28	2	0	3	16	0	4	15	16	9	0	8	17	6	3	6	-	--	-	-	-	-
Unigene0001774	44.6667	2	0.747	1.4674	2.837	0.2014	0	0	1.6838	0.0671333	-4.64855	2.21001e-06	1.64591e-05	yes	-	PREDICTED: uncharacterized protein LOC103937990 [Pyrus x bretschneideri]	-	-	-	-	8	11	5	4	13	12	6	11	5	18	20	18	28	6	15	20	COX17-2	PREDICTED: cytochrome c oxidase copper chaperone 2 [Malus domestica]	ko00190//Oxidative phosphorylation//Energy metabolism//Metabolism	GO:0043229//intracellular organelle;GO:0031970//organelle envelope lumen;GO:0031975//envelope;GO:0044446//intracellular organelle part;GO:0044422//organelle part;GO:0044424//intracellular part;GO:0031967//organelle envelope;GO:0043226//organelle;GO:0005623//cell;GO:0044464//cell part;GO:0005622//intracellular;GO:0031974//membrane-enclosed lumen;GO:0043227//membrane-bounded organelle	GO:0043169//cation binding;GO:0046872//metal ion binding;GO:0046914//transition metal ion binding;GO:0005507//copper ion binding;GO:0043167//ion binding;GO:0005488//binding	GO:0051179//localization;GO:0044699//single-organism process;GO:0051234//establishment of localization;GO:0006812//cation transport;GO:0030001//metal ion transport;GO:0006811//ion transport;GO:1902578//single-organism localization;GO:0044765//single-organism transport;GO:0006810//transport;GO:0000041//transition metal ion transport
Unigene0001775	172.667	65	5.1572	5.8001	8.7438	2.4868	2.2694	1.9484	6.56703	2.23487	-1.55505	0.000253121	0.00111887	yes	-	PREDICTED: LOW QUALITY PROTEIN: ribosomal lysine N-methyltransferase 4-like [Malus domestica]	-	-	-	-	86	17	33	27	64	38	20	41	33	27	38	67	87	29	61	41	-	PREDICTED: mitochondrial dicarboxylate/tricarboxylate transporter DTC-like isoform X1 [Malus domestica]	-	-	-	-
Unigene0001779	1013.33	377.667	35.1408	42.2918	37.8301	10.787	15.0438	12.8931	38.4209	12.908	-1.57363	6.55555e-08	6.80783e-07	yes	At4g10100	PREDICTED: molybdopterin synthase sulfur carrier subunit-like [Malus domestica]	ko00790//Folate biosynthesis//Metabolism of cofactors and vitamins//Metabolism;ko04122//Sulfur relay system//Folding, sorting and degradation//Genetic Information Processing	GO:0005622//intracellular;GO:0005737//cytoplasm;GO:0043234//protein complex;GO:0044424//intracellular part;GO:0044444//cytoplasmic part;GO:0005623//cell;GO:0044464//cell part;GO:0032991//macromolecular complex	GO:0003824//catalytic activity	GO:0050896//response to stimulus;GO:0007165//signal transduction;GO:0071704//organic substance metabolic process;GO:0036211//protein modification process;GO:0070887//cellular response to chemical stimulus;GO:0009755//hormone-mediated signaling pathway;GO:0009058//biosynthetic process;GO:0023052//signaling;GO:0044249//cellular biosynthetic process;GO:0051188//cofactor biosynthetic process;GO:00442…	34	7	1	3	6	0	0	3	5	3	5	7	8	1	6	8	CNGC4	PREDICTED: cyclic nucleotide-gated ion channel 4-like [Malus domestica]	-	-	-	-
Unigene0001784	132	43.6667	3.5445	5.4707	5.9134	1.3632	1.4859	1.6368	4.9762	1.4953	-1.73461	0.000103515	0.000508088	yes	-	--	-	-	-	-	4	10	12	33	9	5	15	3	0	0	8	6	2	12	12	14	-	--	-	-	-	-
Unigene0001785	937.333	425	11.1864	16.4481	17.8217	6.3708	6.1853	6.0962	15.1521	6.21743	-1.28512	1.79505e-05	0.000107324	yes	usb1	PREDICTED: U6 snRNA phosphodiesterase-like [Malus domestica]	-	GO:0043229//intracellular organelle;GO:0043231//intracellular membrane-bounded organelle;GO:0005622//intracellular;GO:0043226//organelle;GO:0005623//cell;GO:0044424//intracellular part;GO:0043227//membrane-bounded organelle;GO:0044464//cell part	GO:0003824//catalytic activity	GO:1901360//organic cyclic compound metabolic process;GO:0034660//ncRNA metabolic process;GO:0034472//snRNA 3'-end processing;GO:0090304//nucleic acid metabolic process;GO:0043628//ncRNA 3'-end processing;GO:0008152//metabolic process;GO:0034470//ncRNA processing;GO:0006396//RNA processing;GO:0016180//snRNA processing;GO:0046483//heterocycle metabolic process;GO:0044238//primary metabolic process…	482	168	163	166	314	227	157	341	234	187	240	362	431	210	207	201	GG1	PREDICTED: guanine nucleotide-binding protein subunit gamma 2-like [Malus domestica]	-	GO:0016020//membrane;GO:0043234//protein complex;GO:0032991//macromolecular complex	-	GO:0006464//cellular protein modification process;GO:0099402//plant organ development;GO:0023052//signaling;GO:0042158//lipoprotein biosynthetic process;GO:0044767//single-organism developmental process;GO:0044267//cellular protein metabolic process;GO:0009059//macromolecule biosynthetic process;GO:0042157//lipoprotein metabolic process;GO:1901576//organic substance biosynthetic process;GO:003621…
Unigene0001788	69	0	0.4001	4.8338	2.7748	0	0	0	2.66957	0.001	-11.3824	2.89524e-10	4.83434e-09	yes	-	PREDICTED: LOW QUALITY PROTEIN: uncharacterized protein LOC103435300 [Malus domestica]	-	-	-	-	12	60	55	19	55	4	20	49	8	25	5	14	11	19	2	4	SNC1	PREDICTED: protein SUPPRESSOR OF npr1-1, CONSTITUTIVE 1-like [Pyrus x bretschneideri]	-	-	-	-
Unigene0001789	44	0	3.7133	0	0	0	0	0	1.23777	0.001	-10.2735	0.00072231	0.00278793	yes	-	--	-	-	-	-	946	242	258	227	930	297	233	756	577	699	210	739	398	251	120	117	-	PREDICTED: uncharacterized protein LOC103945053 isoform X2 [Pyrus x bretschneideri]	-	-	-	-
Unigene0001790	1139	415.667	31.7688	41.9858	43.2028	13.4389	12.5381	12.5918	38.9858	12.8563	-1.60048	1.74392e-08	2.04272e-07	yes	VIT_05s0020g04070	PREDICTED: 1,2-dihydroxy-3-keto-5-methylthiopentene dioxygenase 1-like [Pyrus x bretschneideri]	ko00270//Cysteine and methionine metabolism//Amino acid metabolism//Metabolism	GO:0043226//organelle;GO:0005623//cell;GO:0043231//intracellular membrane-bounded organelle;GO:0044464//cell part;GO:0044424//intracellular part;GO:0043227//membrane-bounded organelle;GO:0005622//intracellular;GO:0043229//intracellular organelle	GO:0043169//cation binding;GO:0016702//oxidoreductase activity, acting on single donors with incorporation of molecular oxygen, incorporation of two atoms of oxygen;GO:0005488//binding;GO:0016701//oxidoreductase activity, acting on single donors with incorporation of molecular oxygen;GO:0051213//dioxygenase activity;GO:0003824//catalytic activity;GO:0043167//ion binding;GO:0016491//oxidoreductase…	GO:0043094//cellular metabolic compound salvage;GO:0008152//metabolic process;GO:0009058//biosynthetic process;GO:0016053//organic acid biosynthetic process;GO:0009987//cellular process;GO:0006520//cellular amino acid metabolic process;GO:0044237//cellular metabolic process;GO:0071265//L-methionine biosynthetic process;GO:0044283//small molecule biosynthetic process;GO:0043436//oxoacid metabolic …	181	56	41	53	124	64	44	114	109	137	68	135	142	56	54	62	IMMP1L	PREDICTED: mitochondrial inner membrane protease subunit 1-like isoform X1 [Prunus mume]	ko03060//Protein export//Folding, sorting and degradation//Genetic Information Processing	GO:0016020//membrane	GO:0003824//catalytic activity;GO:0016787//hydrolase activity;GO:0008233//peptidase activity	-
Unigene0001793	95	32.6667	1.503	4.5084	5.1391	0.4854	1.5152	1.5173	3.71683	1.17263	-1.66432	0.00684561	0.0191466	yes	-	--	-	-	-	-	1861	726	932	401	2113	308	450	1956	1154	1234	457	1225	1113	546	471	409	NEK6	PREDICTED: serine/threonine-protein kinase Nek6-like [Malus domestica]	-	-	GO:0003824//catalytic activity;GO:0016772//transferase activity, transferring phosphorus-containing groups;GO:0016301//kinase activity;GO:0016740//transferase activity	GO:0006796//phosphate-containing compound metabolic process;GO:0008152//metabolic process;GO:0009987//cellular process;GO:0006793//phosphorus metabolic process;GO:0044237//cellular metabolic process
Unigene0001794	174.333	90.3333	5.1501	4.4501	6.9036	2.532	2.929	2.2525	5.50127	2.57117	-1.09734	0.00648944	0.0183058	yes	-	PREDICTED: epidermal growth factor receptor substrate 15-like 1 [Prunus mume]	-	-	-	-	182	688	518	375	479	285	388	176	74	182	309	353	278	346	381	199	Os07g0688000	PREDICTED: manganese-dependent ADP-ribose/CDP-alcohol diphosphatase [Malus domestica]	ko00230//Purine metabolism//Nucleotide metabolism//Metabolism;ko00564//Glycerophospholipid metabolism//Lipid metabolism//Metabolism	-	GO:0003824//catalytic activity	-
Unigene0001796	36.3333	11.6667	0.6683	2.2974	0.9743	0.2536	0.4407	0.4507	1.31333	0.381667	-1.78285	0.00877229	0.0236109	yes	At1g68400	PREDICTED: probable leucine-rich repeat receptor-like protein kinase At1g68400 [Pyrus x bretschneideri]	-	GO:0031224//intrinsic component of membrane;GO:0016020//membrane;GO:0044425//membrane part	GO:0097159//organic cyclic compound binding;GO:0016740//transferase activity;GO:0036094//small molecule binding;GO:0001883//purine nucleoside binding;GO:0097367//carbohydrate derivative binding;GO:0016301//kinase activity;GO:1901363//heterocyclic compound binding;GO:0005488//binding;GO:0016772//transferase activity, transferring phosphorus-containing groups;GO:0001882//nucleoside binding;GO:00325…	GO:0009987//cellular process;GO:0044237//cellular metabolic process;GO:0043412//macromolecule modification;GO:0006793//phosphorus metabolic process;GO:0006464//cellular protein modification process;GO:0043170//macromolecule metabolic process;GO:0044260//cellular macromolecule metabolic process;GO:0019538//protein metabolic process;GO:0036211//protein modification process;GO:0071704//organic subst…	308	138	105	94	226	90	78	200	110	172	148	166	241	119	153	141	At1g05000	PREDICTED: probable tyrosine-protein phosphatase At1g05000 [Pyrus x bretschneideri]	-	-	GO:0016787//hydrolase activity;GO:0003824//catalytic activity;GO:0016788//hydrolase activity, acting on ester bonds;GO:0042578//phosphoric ester hydrolase activity	GO:0006793//phosphorus metabolic process;GO:0043408//regulation of MAPK cascade;GO:0071900//regulation of protein serine/threonine kinase activity;GO:0019538//protein metabolic process;GO:0043549//regulation of kinase activity;GO:0051246//regulation of protein metabolic process;GO:0006796//phosphate-containing compound metabolic process;GO:0044237//cellular metabolic process;GO:0060255//regulatio…
Unigene0001801	428.333	153.333	14.9856	15.4686	19.5784	6.276	4.8022	5.1024	16.6775	5.39353	-1.6286	2.50491e-06	1.84119e-05	yes	MAM33	LOW QUALITY PROTEIN: MAM33 domain-containing protein, partial [Cephalotus follicularis]	-	-	-	-	1777	4886	4924	4374	2666	4680	4636	2041	1170	2462	5476	2540	2341	4121	4333	4137	EXO84B	PREDICTED: exocyst complex component EXO84B-like [Malus domestica]	-	-	-	-
Unigene0001802	20.3333	77.6667	0.3158	0.504	1.4797	2.4935	2.5432	3.0595	0.7665	2.69873	1.81592	0.00308616	0.00973921	yes	-	PREDICTED: uncharacterized protein LOC107880769 [Prunus mume]	-	-	-	-	0	13	49	7	30	18	5	11	0	0	0	4	8	0	2	0	-	PREDICTED: uncharacterized protein LOC103435177 [Malus domestica]	-	-	-	-
Unigene0001804	7.66667	120	0.159	0.5465	0.1862	5.6992	3.8406	2.8947	0.297233	4.14483	3.80165	1.92912e-09	2.74261e-08	yes	VQ11	PREDICTED: VQ motif-containing protein 11-like [Pyrus x bretschneideri]	-	-	-	-	342	99	154	90	318	65	149	309	254	204	78	154	166	80	65	115	FAX3	PREDICTED: protein FATTY ACID EXPORT 3, chloroplastic isoform X2 [Malus domestica]	-	-	-	-
Unigene0001806	1.33333	15	0.1544	0	0	0.4283	0.7197	0.3604	0.0514667	0.5028	3.28827	0.00273091	0.0087704	yes	AMY1.6	PREDICTED: alpha-amylase-like [Pyrus x bretschneideri]	ko00500//Starch and sucrose metabolism//Carbohydrate metabolism//Metabolism	-	-	-	192	69	69	65	83	73	45	81	79	121	63	120	110	70	110	99	-	--	-	-	-	-
Unigene0001808	57.6667	15.3333	0.8228	2.3313	2.1354	0.5133	0.4024	0.3546	1.76317	0.423433	-2.05796	0.000665641	0.00259615	yes	WAKL4	PREDICTED: LOW QUALITY PROTEIN: wall-associated receptor kinase-like 22 [Malus domestica]	-	-	-	-	272	135	164	153	239	142	136	182	157	192	212	295	316	134	225	175	-	--	-	-	-	-
Unigene0001809	4.66667	0	0.1487	0.2921	0.0697	0	0	0	0.170167	0.001	-7.4108	0.00539067	0.0156467	yes	ABC4	PREDICTED: 2-carboxy-1,4-naphthoquinone phytyltransferase, chloroplastic [Pyrus x bretschneideri]	ko00130//Ubiquinone and other terpenoid-quinone biosynthesis//Metabolism of cofactors and vitamins//Metabolism	-	-	-	24	4	4	1	12	6	4	29	17	22	4	40	27	33	42	15	-	--	-	-	-	-
Unigene0001810	42	6	1.8622	1.9815	0.9453	0.1656	0.2302	0.2174	1.59633	0.2044	-2.96529	1.04075e-05	6.581e-05	yes	-	--	-	-	-	-	2179	844	961	801	2040	1064	835	1727	1173	1574	967	2314	2337	886	953	1159	At5g27430	PREDICTED: signal peptidase complex subunit 3B-like [Pyrus x bretschneideri]	ko03060//Protein export//Folding, sorting and degradation//Genetic Information Processing	GO:0044425//membrane part;GO:0016020//membrane;GO:0031224//intrinsic component of membrane	GO:0016787//hydrolase activity;GO:0003824//catalytic activity	GO:0008152//metabolic process;GO:0071704//organic substance metabolic process;GO:0016485//protein processing;GO:0051604//protein maturation;GO:0010467//gene expression;GO:0006508//proteolysis;GO:0044238//primary metabolic process;GO:0043170//macromolecule metabolic process;GO:0019538//protein metabolic process
Unigene0001811	1741.33	252.667	24.1515	87.5047	72.4823	6.6957	7.67	10.0502	61.3795	8.13863	-2.9149	1.61195e-11	3.32392e-10	yes	-	PREDICTED: uncharacterized protein LOC103957032 [Pyrus x bretschneideri]	-	-	-	-	39	24	18	11	50	23	15	33	42	23	27	41	37	10	30	21	PXC1	PREDICTED: probable leucine-rich repeat receptor-like protein kinase At1g68400 [Fragaria vesca subsp. vesca] [Fragaria vesca]	-	GO:0044425//membrane part;GO:0016020//membrane;GO:0031224//intrinsic component of membrane	GO:0016740//transferase activity;GO:0016772//transferase activity, transferring phosphorus-containing groups;GO:0003824//catalytic activity;GO:0032549//ribonucleoside binding;GO:0097367//carbohydrate derivative binding;GO:0001883//purine nucleoside binding;GO:0001882//nucleoside binding;GO:0036094//small molecule binding;GO:0097159//organic cyclic compound binding;GO:0005488//binding;GO:1901363//…	GO:0008152//metabolic process;GO:0019538//protein metabolic process;GO:0044238//primary metabolic process;GO:0006464//cellular protein modification process;GO:0071704//organic substance metabolic process;GO:0044267//cellular protein metabolic process;GO:0036211//protein modification process;GO:0043170//macromolecule metabolic process;GO:0044237//cellular metabolic process;GO:0044260//cellular mac…
Unigene0001813	3.33333	186	0.1527	0	0.0358	2.7204	4.562	1.9424	0.0628333	3.07493	5.61288	2.77626e-14	8.99888e-13	yes	RBK1	PREDICTED: receptor-like cytosolic serine/threonine-protein kinase RBK2 [Malus domestica]	-	-	GO:0003824//catalytic activity;GO:0016772//transferase activity, transferring phosphorus-containing groups;GO:0016740//transferase activity	-	435	939	1146	320	698	265	837	1077	372	707	515	369	256	850	428	379	RPM1	PREDICTED: disease resistance protein RPM1-like isoform X1 [Pyrus x bretschneideri]	ko04626//Plant-pathogen interaction//Environmental adaptation//Organismal Systems	-	-	-
Unigene0001818	1131.67	540	20.4179	18.659	27.6369	10.066	11.2526	7.2969	22.2379	9.5385	-1.22119	5.01105e-05	0.000266603	yes	PPAN	PREDICTED: peter Pan-like protein isoform X1 [Pyrus x bretschneideri]	-	-	-	-	84	143	267	57	173	44	245	162	65	127	109	95	47	133	70	84	R1A	PREDICTED: disease resistance protein RPM1-like isoform X3 [Malus domestica]	ko04626//Plant-pathogen interaction//Environmental adaptation//Organismal Systems	-	-	-
Unigene0001821	126.333	48	2.1437	5.0232	4.0753	1.0195	1.35	1.5157	3.7474	1.29507	-1.53286	0.00146274	0.00513824	yes	-	PREDICTED: uncharacterized protein LOC103409228 [Malus domestica]	-	-	-	-	2642	1179	1321	944	1878	1032	1032	2134	1480	2155	1017	1621	1339	1117	1010	1058	AIH	PREDICTED: agmatine deiminase-like [Pyrus x bretschneideri]	ko00330//Arginine and proline metabolism//Amino acid metabolism//Metabolism	-	GO:0003824//catalytic activity;GO:0016813//hydrolase activity, acting on carbon-nitrogen (but not peptide) bonds, in linear amidines;GO:0016787//hydrolase activity;GO:0016810//hydrolase activity, acting on carbon-nitrogen (but not peptide) bonds	GO:0009987//cellular process;GO:0008152//metabolic process;GO:1901564//organonitrogen compound metabolic process;GO:0006082//organic acid metabolic process;GO:0044238//primary metabolic process;GO:0006596//polyamine biosynthetic process;GO:0044281//small molecule metabolic process;GO:0044106//cellular amine metabolic process;GO:0006525//arginine metabolic process;GO:0071704//organic substance met…
Unigene0001824	883.667	274.333	28.4567	34.6298	34.6794	10.4755	8.4385	8.444	32.5886	9.11933	-1.83737	8.6148e-10	1.3106e-08	yes	-	PREDICTED: uncharacterized protein LOC103958924 [Pyrus x bretschneideri]	-	-	-	-	218	99	99	65	165	97	69	159	136	83	44	139	127	51	42	33	-	PREDICTED: shootin-1-like [Juglans regia]	-	-	-	-
Unigene0001826	135	28	3.8643	4.8076	5.7598	1.0367	0.6552	1.031	4.81057	0.907633	-2.40603	3.55854e-07	3.16957e-06	yes	DIR18	PREDICTED: dirigent protein 18-like [Pyrus x bretschneideri]	-	-	-	-	0	43	0	0	2	26	0	0	0	0	0	0	0	0	0	0	rpl102	60S ribosomal protein L1-B [Anthurium amnicola]	ko03010//Ribosome//Translation//Genetic Information Processing	GO:0005622//intracellular;GO:0043228//non-membrane-bounded organelle;GO:0005737//cytoplasm;GO:0043232//intracellular non-membrane-bounded organelle;GO:0043229//intracellular organelle;GO:0005623//cell;GO:0030529//intracellular ribonucleoprotein complex;GO:0032991//macromolecular complex;GO:1990904//ribonucleoprotein complex;GO:0044424//intracellular part;GO:0043226//organelle;GO:0005840//ribosome…	-	-
Unigene0001827	346.333	106	9.0281	15.0283	12.5042	2.5379	4.1802	3.3858	12.1869	3.36797	-1.85538	2.11755e-06	1.58421e-05	yes	At4g19070	PREDICTED: cadmium-induced protein AS8-like [Malus domestica]	-	-	-	-	395	84	142	88	279	39	100	444	235	422	76	154	175	104	64	61	At2g18220	PREDICTED: nucleolar complex protein 2 homolog [Pyrus x bretschneideri]	-	-	-	GO:0044699//single-organism process
Unigene0001828	440.333	185.667	4.6031	4.1599	5.515	1.6364	2.2582	1.5196	4.75933	1.80473	-1.39897	5.45361e-05	0.000287433	yes	-	PREDICTED: uncharacterized protein LOC107881369 [Prunus mume]	-	-	-	-	27	5	2	5	12	0	0	49	54	17	0	12	2	11	0	0	-	PREDICTED: uncharacterized protein LOC103425055 isoform X2 [Malus domestica]	-	-	-	-
Unigene0001830	12601.3	1156.67	366.886	434.549	441.634	45.9179	23.8055	33.3087	414.357	34.344	-3.59274	1.43411e-31	4.19847e-29	yes	E4	PREDICTED: peptide methionine sulfoxide reductase-like [Malus domestica]	-	-	GO:0003824//catalytic activity;GO:0016491//oxidoreductase activity;GO:0016671//oxidoreductase activity, acting on a sulfur group of donors, disulfide as acceptor;GO:0016667//oxidoreductase activity, acting on a sulfur group of donors	GO:0044238//primary metabolic process;GO:0019538//protein metabolic process;GO:0044710//single-organism metabolic process;GO:0043170//macromolecule metabolic process;GO:0008152//metabolic process;GO:0044699//single-organism process;GO:0044267//cellular protein metabolic process;GO:0044237//cellular metabolic process;GO:0009987//cellular process;GO:0071704//organic substance metabolic process;GO:0…	207	85	88	100	141	110	84	152	91	87	109	230	240	93	76	90	-	PREDICTED: 60S acidic ribosomal protein P2B-like [Malus domestica]	ko03010//Ribosome//Translation//Genetic Information Processing	-	-	-
Unigene0001831	80.3333	35	2.3855	3.4569	3.2983	0.9347	1.7902	0.8399	3.0469	1.18827	-1.35848	0.00813139	0.0221295	yes	At3g58590	PREDICTED: pentatricopeptide repeat-containing protein At3g58590 isoform X1 [Malus domestica]	-	-	-	-	57	131	100	84	385	20	126	120	54	135	49	92	49	81	44	28	-	PREDICTED: protein TWIN LOV 1-like isoform X2 [Malus domestica]	-	-	-	-
Unigene0001832	7	30.6667	0.199	0.1759	0.0373	0.6454	0.2193	0.7618	0.1374	0.542167	1.98035	0.0129211	0.0326617	yes	At5g49610	PREDICTED: F-box protein At5g49610-like [Fragaria vesca subsp. vesca] [Fragaria vesca]	-	-	-	-	87	14	26	14	70	16	23	81	103	66	26	74	37	14	10	8	bmt5	PREDICTED: uncharacterized protein At4g26485-like isoform X1 [Malus domestica]	-	-	-	-
Unigene0001836	37	14.3333	1.0994	1.1184	1.9869	0.3352	0.7655	0.3666	1.40157	0.4891	-1.51884	0.0147749	0.0365749	yes	-	--	-	-	-	-	27	18	14	3	5	20	8	25	6	19	21	10	14	6	25	13	Grxcr1	Glutaredoxin [Corchorus olitorius]	-	-	-	GO:0044699//single-organism process
Unigene0001840	40	199.333	0.7019	0.4387	0.7176	3.2546	3.151	1.877	0.6194	2.76087	2.15618	2.21596e-06	1.64979e-05	yes	-	PREDICTED: uncharacterized protein LOC103942033 [Pyrus x bretschneideri]	-	-	-	-	184	532	587	491	198	650	509	193	90	258	353	168	174	119	351	265	-	--	-	-	-	-
Unigene0001843	834.667	314.333	48.7295	60.9037	49.7126	15.4104	17.9656	20.9506	53.1153	18.1089	-1.55243	2.5876e-07	2.37905e-06	yes	-	BnaA06g17060D [Brassica napus]	-	-	-	-	91	25	31	44	34	43	30	40	28	66	36	56	73	41	52	67	MYB44	transcription factor MYB86-like [Malus domestica]	-	-	GO:0005488//binding	-
Unigene0001844	156	2.33333	1.3439	3.9247	2.8547	0.0765	0.0304	0	2.70777	0.0356333	-6.24773	1.734e-16	8.15657e-15	yes	PARP2	PREDICTED: poly [ADP-ribose] polymerase 2-like isoform X2 [Pyrus x bretschneideri]	ko03410//Base excision repair//Replication and repair//Genetic Information Processing	-	-	-	0	1	19	10	2	23	11	1	0	4	18	0	0	5	10	11	-	--	-	-	-	-
Unigene0001845	108.333	24	1.8355	5.1784	5.2337	0.5667	1.1588	0.7294	4.08253	0.8183	-2.31876	5.26336e-05	0.000278495	yes	GLO3	PREDICTED: peroxisomal (S)-2-hydroxy-acid oxidase GLO3-like [Malus domestica]	ko01200//Carbon metabolism//Global and Overview//Metabolism;ko04146//Peroxisome//Transport and catabolism//Cellular Processes;ko00630//Glyoxylate and dicarboxylate metabolism//Carbohydrate metabolism//Metabolism	-	-	-	529	137	168	72	323	59	124	587	199	446	112	247	258	144	98	116	HCC1	PREDICTED: protein SCO1 homolog 1, mitochondrial-like [Pyrus x bretschneideri]	-	-	-	-
Unigene0001846	76.6667	38.6667	1.6019	2.4184	2.5855	1.1142	1.0814	0.8034	2.20193	0.999667	-1.13925	0.0177501	0.0426584	yes	Adck1	PREDICTED: uncharacterized aarF domain-containing protein kinase 1 [Pyrus x bretschneideri]	-	-	-	-	17	7	7	6	37	2	4	17	23	16	6	44	45	6	13	8	-	PREDICTED: uncharacterized protein At4g26485-like isoform X1 [Malus domestica]	-	-	-	-
Unigene0001849	81.3333	20.3333	3.0619	4.2358	2.9503	0.4786	0.5849	1.2887	3.416	0.784067	-2.12326	0.000141704	0.000669536	yes	At4g10100	PREDICTED: molybdopterin synthase sulfur carrier subunit [Malus domestica]	ko00790//Folate biosynthesis//Metabolism of cofactors and vitamins//Metabolism;ko04122//Sulfur relay system//Folding, sorting and degradation//Genetic Information Processing	-	-	-	298	107	87	77	202	126	76	255	242	245	117	180	189	90	96	131	BAM2	PREDICTED: beta-amylase 2, chloroplastic isoform X2 [Malus domestica]	ko00500//Starch and sucrose metabolism//Carbohydrate metabolism//Metabolism	GO:0044444//cytoplasmic part;GO:0044422//organelle part;GO:0005622//intracellular;GO:0005737//cytoplasm;GO:0043226//organelle;GO:0044446//intracellular organelle part;GO:0009532//plastid stroma;GO:0044424//intracellular part;GO:0044435//plastid part;GO:0005623//cell;GO:0043227//membrane-bounded organelle;GO:0043231//intracellular membrane-bounded organelle;GO:0009536//plastid;GO:0043229//intracel…	GO:0004553//hydrolase activity, hydrolyzing O-glycosyl compounds;GO:0016160//amylase activity;GO:0016798//hydrolase activity, acting on glycosyl bonds;GO:0016787//hydrolase activity;GO:0003824//catalytic activity	GO:0005975//carbohydrate metabolic process;GO:0005982//starch metabolic process;GO:0005976//polysaccharide metabolic process;GO:0006073//cellular glucan metabolic process;GO:0044260//cellular macromolecule metabolic process;GO:0008152//metabolic process;GO:0009987//cellular process;GO:0044264//cellular polysaccharide metabolic process;GO:0044237//cellular metabolic process;GO:0043170//macromolecu…
Unigene0001850	492.333	50	3.3704	9.1599	10.7484	0.852	0.6103	0.6875	7.75957	0.7166	-3.43674	1.09455e-12	2.77212e-11	yes	-	PREDICTED: IQ domain-containing protein IQM3 [Malus domestica]	-	-	-	-	917	346	418	268	909	264	293	996	485	997	329	585	535	423	265	247	ARP	PREDICTED: DNA-(apurinic or apyrimidinic site) lyase, chloroplastic-like isoform X1 [Malus domestica]	ko03410//Base excision repair//Replication and repair//Genetic Information Processing	-	-	-
Unigene0001854	19.3333	1.33333	0.4073	1.2002	0.6871	0.0695	0.0691	0	0.764867	0.0462	-4.04924	9.49943e-05	0.000470782	yes	-	PREDICTED: splicing factor 1 isoform X1 [Malus domestica]	-	-	-	-	523	234	290	115	416	67	166	757	332	816	210	385	300	180	213	129	N	PREDICTED: protein SUPPRESSOR OF npr1-1, CONSTITUTIVE 1-like [Malus domestica]	-	-	-	-
Unigene0001855	124	31	4.2592	5.5381	4.8659	1.3158	0.7221	1.2879	4.88773	1.1086	-2.14043	5.23718e-06	3.55421e-05	yes	-	senescence-associated protein [Medicago truncatula]	-	-	-	-	171	58	80	21	64	81	34	101	43	34	81	51	45	89	83	59	-	PREDICTED: uncharacterized protein LOC103446939 [Malus domestica]	-	-	-	-
Unigene0001856	103.333	13	2.077	4.9368	5.4111	0.4964	0.6691	0.2327	4.14163	0.466067	-3.15159	2.56766e-07	2.36315e-06	yes	-	--	-	-	-	-	254	148	118	97	233	184	116	219	187	201	147	176	205	116	102	113	At1g10030	PREDICTED: ergosterol biosynthetic protein 28 [Malus domestica]	-	GO:0044425//membrane part;GO:0031224//intrinsic component of membrane;GO:0044422//organelle part;GO:0043226//organelle;GO:0016020//membrane;GO:0043227//membrane-bounded organelle;GO:0031090//organelle membrane	-	GO:1901360//organic cyclic compound metabolic process;GO:0006694//steroid biosynthetic process;GO:0008202//steroid metabolic process;GO:0044255//cellular lipid metabolic process;GO:1901576//organic substance biosynthetic process;GO:0006720//isoprenoid metabolic process;GO:1901362//organic cyclic compound biosynthetic process;GO:0016114//terpenoid biosynthetic process;GO:0009058//biosynthetic proc…
Unigene0001857	274	88.3333	3.6035	4.1829	5.2497	1.2863	1.1247	1.4072	4.34537	1.27273	-1.77155	3.74824e-06	2.63829e-05	yes	At3g10140	PREDICTED: DNA repair protein recA homolog 2, mitochondrial [Malus domestica]	ko03440//Homologous recombination//Replication and repair//Genetic Information Processing	-	GO:0097159//organic cyclic compound binding;GO:0005488//binding;GO:1901363//heterocyclic compound binding	GO:0044238//primary metabolic process;GO:0008152//metabolic process;GO:0090304//nucleic acid metabolic process;GO:0044237//cellular metabolic process;GO:0006725//cellular aromatic compound metabolic process;GO:0046483//heterocycle metabolic process;GO:1901360//organic cyclic compound metabolic process;GO:0006139//nucleobase-containing compound metabolic process;GO:0006259//DNA metabolic process;G…	1128	449	449	342	864	281	310	809	683	493	376	843	833	340	471	352	BRPF3	PREDICTED: peregrin-like isoform X2 [Pyrus x bretschneideri]	-	-	-	-
Unigene0001859	320	17	1.8225	8.4467	7.3121	0.3079	0.1931	0.3546	5.86043	0.2852	-4.36096	1.69379e-12	4.1665e-11	yes	-	PREDICTED: uncharacterized protein LOC103962975 [Pyrus x bretschneideri]	-	-	-	-	30	4	13	8	12	15	2	39	19	12	12	6	14	4	36	4	-	--	-	-	-	-
Unigene0001860	33	10.3333	1.7498	1.4864	1.3296	0.4037	0.3608	0.53	1.52193	0.4315	-1.81847	0.00241548	0.00790283	yes	PUB7	PREDICTED: U-box domain-containing protein 6-like [Brassica oleracea var. oleracea] [Brassica oleracea]	-	-	-	-	28	5	2	4	13	4	0	35	4	47	4	15	43	0	0	2	-	PREDICTED: heavy metal-associated isoprenylated plant protein 47 [Vitis vinifera]	-	-	-	-
Unigene0001863	1198.67	319	16.5532	25.9507	31.7062	6.0532	5.9933	5.864	24.7367	5.97017	-2.05081	1.13745e-10	2.02949e-09	yes	-	PREDICTED: dentin sialophosphoprotein-like [Malus domestica]	-	-	-	-	53662	19109	17409	21400	45261	32526	20085	43180	30871	29997	15962	31110	28799	16837	21709	23803	-	PREDICTED: protein SRC1-like [Lupinus angustifolius]	-	-	-	-
Unigene0001865	415.667	207	14.572	8.8247	10.7355	4.2901	6.9025	3.9853	11.3774	5.0593	-1.16916	0.00176934	0.00605087	yes	At1g05000	PREDICTED: probable tyrosine-protein phosphatase At1g05000 [Pyrus x bretschneideri]	-	-	-	-	488	85	103	128	374	248	108	318	286	313	96	443	507	71	124	84	-	uncharacterized LOC101244341 [Solanum lycopersicum]	-	-	-	-
Unigene0001868	196	13.3333	7.789	4.6153	2.3694	0.1962	0.3464	0.3577	4.92457	0.3001	-4.03648	7.28983e-12	1.60988e-10	yes	-	PREDICTED: probable WRKY transcription factor 30 isoform X1 [Prunus mume]	-	-	-	-	787	247	354	216	593	318	184	623	483	862	344	567	531	240	326	360	-	PREDICTED: uncharacterized protein LOC103444129 [Malus domestica]	-	-	-	-
Unigene0001870	865.667	430	6.6223	17.8165	26.8482	8.5322	10.5131	3.8603	17.0957	7.6352	-1.16289	0.0140917	0.0351554	yes	-	PREDICTED: subtilisin-like protease SBT4.6 [Malus domestica]	-	-	-	-	141	78	78	64	129	78	58	125	66	112	83	129	102	84	90	52	-	Sel1-like protein [Corchorus olitorius]	-	-	-	-
Unigene0001873	30	7.66667	1.5635	1.0376	1.1088	0.5411	0.2866	0	1.23663	0.2759	-2.1642	0.00954754	0.0253479	yes	-	--	-	-	-	-	102	44	52	54	60	74	92	111	44	114	111	115	107	75	148	90	-	PREDICTED: 33 kDa ribonucleoprotein, chloroplastic-like [Pyrus x bretschneideri]	-	-	-	-
Unigene0001875	1250	310	38.1886	36.5152	40.4694	6.8274	11.5238	7.2917	38.3911	8.54763	-2.16717	2.87108e-12	6.79213e-11	yes	GOS12	PREDICTED: Golgi SNAP receptor complex member 1-2 [Pyrus x bretschneideri]	ko04130//SNARE interactions in vesicular transport//Folding, sorting and degradation//Genetic Information Processing	GO:0043226//organelle;GO:0043231//intracellular membrane-bounded organelle;GO:0044425//membrane part;GO:0044424//intracellular part;GO:0005622//intracellular;GO:0016020//membrane;GO:0005623//cell;GO:0044464//cell part;GO:0044422//organelle part;GO:0043227//membrane-bounded organelle;GO:0043229//intracellular organelle;GO:0031224//intrinsic component of membrane;GO:0031090//organelle membrane	-	GO:0008104//protein localization;GO:0006810//transport;GO:0016482//cytoplasmic transport;GO:0051649//establishment of localization in cell;GO:0033036//macromolecule localization;GO:0051641//cellular localization;GO:0046907//intracellular transport;GO:0051179//localization;GO:0051234//establishment of localization	4642	11104	10645	5313	10562	3862	9466	6153	2840	3387	4926	3394	2843	6947	4288	3509	CALS3	PREDICTED: callose synthase 1 [Pyrus x bretschneideri]	-	-	-	-
Unigene0001876	55.6667	228.333	0.759	0.6644	1.237	3.1689	3.6506	3.0661	0.8868	3.2952	1.89369	7.82634e-06	5.09084e-05	yes	CYCA1-1	PREDICTED: cyclin-A1-4-like [Pyrus x bretschneideri]	-	-	-	GO:0009987//cellular process;GO:0044763//single-organism cellular process;GO:0044699//single-organism process;GO:0007049//cell cycle	4	4	2	1	3	2	1	5	12	13	14	13	22	8	0	4	-	PREDICTED: succinate dehydrogenase assembly factor 4, mitochondrial-like [Malus domestica]	-	-	-	-
Unigene0001877	619	99	9.9382	14.9607	11.7086	1.2812	2.2352	1.7614	12.2025	1.75927	-2.79413	6.22682e-14	1.92823e-12	yes	truA	PREDICTED: tRNA pseudouridine synthase A [Malus domestica]	-	-	GO:0016853//isomerase activity;GO:0003824//catalytic activity	GO:0090304//nucleic acid metabolic process;GO:0034641//cellular nitrogen compound metabolic process;GO:0016070//RNA metabolic process;GO:0071704//organic substance metabolic process;GO:0008152//metabolic process;GO:0044238//primary metabolic process;GO:0006139//nucleobase-containing compound metabolic process;GO:0006725//cellular aromatic compound metabolic process;GO:1901360//organic cyclic comp…	3	32	97	22	13	16	29	7	5	0	4	14	13	17	4	0	HBII	beta-galactosidase [Malus domestica]	-	-	GO:0097159//organic cyclic compound binding;GO:0005488//binding;GO:1901363//heterocyclic compound binding;GO:0043169//cation binding;GO:0046906//tetrapyrrole binding;GO:0043167//ion binding	GO:1902578//single-organism localization;GO:0006810//transport;GO:0051234//establishment of localization;GO:0044765//single-organism transport;GO:0015669//gas transport;GO:0051179//localization;GO:0044699//single-organism process
Unigene0001879	878	385.333	38.2199	33.6133	32.798	13.858	12.967	14.5886	34.8771	13.8045	-1.33714	2.67484e-06	1.95128e-05	yes	rplR	PREDICTED: 50S ribosomal protein L18 [Prunus mume]	-	GO:0005623//cell;GO:0032991//macromolecular complex;GO:0044464//cell part;GO:1990904//ribonucleoprotein complex;GO:0005622//intracellular;GO:0044424//intracellular part;GO:0030529//intracellular ribonucleoprotein complex	-	GO:0008152//metabolic process;GO:0071704//organic substance metabolic process;GO:0010467//gene expression;GO:0043170//macromolecule metabolic process	6328	2916	2958	2361	6246	2466	2525	5042	3273	4077	2427	4877	3590	2396	2353	2023	UBC34	PREDICTED: ubiquitin-conjugating enzyme E2 34-like [Malus domestica]	ko04141//Protein processing in endoplasmic reticulum//Folding, sorting and degradation//Genetic Information Processing;ko04120//Ubiquitin mediated proteolysis//Folding, sorting and degradation//Genetic Information Processing	-	-	-
Unigene0001882	419.667	180	17.9268	21.2996	11.613	6.241	7.2834	5.9788	16.9465	6.50107	-1.38224	0.000135811	0.000644911	yes	-	DUF761 domain-containing protein [Cephalotus follicularis]	-	-	-	-	528	170	176	167	421	327	153	387	348	461	210	399	504	141	136	194	ACOT13	PREDICTED: acyl-coenzyme A thioesterase 13-like [Pyrus x bretschneideri]	-	-	-	-
Unigene0001885	227	75	6.9516	8.2471	10.5406	3.3337	2.3506	1.9694	8.57977	2.55123	-1.74974	2.51102e-05	0.000144401	yes	U2AF65B	PREDICTED: splicing factor U2af large subunit B [Pyrus x bretschneideri]	ko03040//Spliceosome//Transcription//Genetic Information Processing	-	-	-	64	18	6	11	24	18	25	25	26	3	14	21	30	12	18	13	-	--	-	-	-	-
Unigene0001886	322.333	147.333	10.2852	15.7008	12.813	3.9491	6.408	5.6702	12.933	5.34243	-1.27549	0.000721886	0.00278678	yes	RBG4	PREDICTED: glycine-rich RNA-binding protein 4, mitochondrial-like [Malus domestica]	-	GO:0005623//cell;GO:0044464//cell part;GO:0043229//intracellular organelle;GO:0044424//intracellular part;GO:0043227//membrane-bounded organelle;GO:0043231//intracellular membrane-bounded organelle;GO:0043226//organelle;GO:0005622//intracellular	GO:0097159//organic cyclic compound binding;GO:0005488//binding	-	155	1197	2156	410	299	671	209	142	112	78	676	377	340	305	344	333	VEP1	PREDICTED: 3-oxo-Delta(4,5)-steroid 5-beta-reductase-like [Malus domestica]	-	-	-	-
Unigene0001889	3725.67	1460.33	143.194	124.047	118.524	45.1196	42.4956	48.7631	128.588	45.4594	-1.50011	3.82258e-09	5.15457e-08	yes	At3g07680	PREDICTED: transmembrane emp24 domain-containing protein p24beta2 [Malus domestica]	-	-	-	-	1186	2708	3180	1491	2167	946	2949	1841	939	1513	1881	1128	902	1693	1434	897	-	PH domain-containing protein/DUF946 domain-containing protein/DUF1162 domain-containing protein/Chorein_N domain-containing protein, partial [Cephalotus follicularis]	-	-	-	-
Unigene0001890	0.333333	29.3333	0	0	0.0382	1.1839	0.657	1.3332	0.0127333	1.05803	6.37663	3.90173e-08	4.25964e-07	yes	-	--	-	-	-	-	47	13	11	14	16	16	10	26	27	8	12	17	17	11	30	10	-	--	-	-	-	-
Unigene0001891	90.6667	6.66667	1.2989	3.8272	4.3279	0.1232	0.4282	0.0674	3.15133	0.206267	-3.93338	1.58353e-07	1.51799e-06	yes	ATX1	PREDICTED: ribosome-binding protein 1 [Prunus mume]	-	-	-	-	190	64	94	46	233	85	79	204	110	243	90	208	232	74	83	86	-	--	-	-	-	-
Unigene0001892	460.667	4162.67	51.4178	6.7846	4.5871	141.75	244.74	108.803	20.9298	165.098	2.97969	2.34479e-05	0.00013602	yes	PRUA1	Mal d 1-like [Malus domestica]	-	-	-	-	50	9	16	20	42	23	7	31	14	17	4	23	34	4	18	12	-	--	-	-	-	-
Unigene0001894	85.6667	1.33333	2.0254	3.905	3.4096	0	0	0.1401	3.11333	0.0467	-6.05889	2.52326e-13	7.09302e-12	yes	PARP2	PREDICTED: poly [ADP-ribose] polymerase 2-like [Pyrus x bretschneideri]	ko03410//Base excision repair//Replication and repair//Genetic Information Processing	-	-	GO:0044260//cellular macromolecule metabolic process;GO:0044710//single-organism metabolic process;GO:0005975//carbohydrate metabolic process;GO:0009058//biosynthetic process;GO:0043170//macromolecule metabolic process;GO:0044763//single-organism cellular process;GO:1901576//organic substance biosynthetic process;GO:0044237//cellular metabolic process;GO:0036211//protein modification process;GO:0…	21	3	5	2	19	9	0	40	26	30	0	12	9	4	14	10	-	--	-	-	-	-
[truncated: 16,247 more rows]

## Sheet: JFZ65 -VS-JFZ125 
GeneID	JFZ7_count	JFZ9_count	JFZ7-1_rpkm	JFZ7-2_rpkm	JFZ7-3_rpkm	JFZ9-1_rpkm	JFZ9-2_rpkm	JFZ9-3_rpkm	JFZ7_rpkm	JFZ9_rpkm	log2 Ratio(JFZ9/JFZ7)	Pvalue	FDR	significant	Symbol	Description	Pathway	GO Component	GO Function	GO Process	JFZ7-3_count	JFZ8-1_count	JFZ8-2_count	JFZ8-3_count	JFZ9-1_count	JFZ9-2_count	JFZ9-3_count	BL7-1_count	BL7-2_count	BL7-3_count	BL8-1_count	BL8-2_count	BL8-3_count	BL9-1_count	BL9-2_count	BL9-3_count	Symbol	Description	Pathway	GO Component	GO Function	GO Process
[truncated: 10,476 more rows]

[truncated: 7 more sheets: JFZ95 -VS-JFZ125 , BL65 -VS-BL95 , BL65 -VS-BL125 , BL95 -VS-BL125 , JFZ65 -VS-BL65 , JFZ95 -VS-BL95 , JFZ125 -VS-BL125 ]
