# Supplementary material for: Comparative transcriptome analysis reveals key genes potentially related to organic acid and sugar accumulation in loquat
Source: PLoS One. 2021 Apr 29;16(4):e0238873. doi: 10.1371/journal.pone.0238873 (PMC8084190; doi:10.1371/journal.pone.0238873)
Supplement: S4 Table — (XLSX) [file pone.0238873.s005.xlsx]

## Sheet: Sheet1
KEGG_A_class	KEGG_B_class	Pathway	JFZ125-VS-BL125	Pvalue	Qvalue	Pathway ID	Genes	K_IDs
Genetic Information Processing	Translation	mRNA surveillance pathway	3	0.99988	0.99988	ko03015	Unigene0003782;Unigene0035940;Unigene0045041	K12882+K14411+K14398
Metabolism	Nucleotide metabolism	Purine metabolism	7	0.999384	0.99988	ko00230	Unigene0005408;Unigene0005933;Unigene0010366;Unigene0019246;Unigene0019248;Unigene0027231;Unigene0036155	K03005+K01933+K03012+K01466+K01466+K02999+K00940
Genetic Information Processing	Folding, sorting and degradation	Ubiquitin mediated proteolysis	6	0.998994	0.99988	ko04120	Unigene0000163;Unigene0007814;Unigene0024379;Unigene0028228;Unigene0041699;Unigene0042537	K10570+K03352+K10581+K03872+K06689+K10143
Metabolism	Carbohydrate metabolism	Fructose and mannose metabolism	4	0.998683	0.99988	ko00051	Unigene0022357;Unigene0022360;Unigene0038545;Unigene0043152	K00008+K00008+K00847+K00850
Metabolism	Carbohydrate metabolism	Propanoate metabolism	1	0.995954	0.99988	ko00640	Unigene0029113	K05605
Metabolism	Amino acid metabolism	Alanine, aspartate and glutamate metabolism	1	0.995639	0.99988	ko00250	Unigene0018591	K01580
Genetic Information Processing	Folding, sorting and degradation	RNA degradation	5	0.994251	0.99988	ko03018	Unigene0007608;Unigene0011945;Unigene0024146;Unigene0036755;Unigene0043152	K01689+K12627+K04077+K01689+K00850
Genetic Information Processing	Translation	RNA transport	10	0.993325	0.99988	ko03013	Unigene0002231;Unigene0003782;Unigene0004618;Unigene0007582;Unigene0008627;Unigene0015945;Unigene0035177;Unigene0039335;Unigene0039336;Unigene0040148	K14308+K12882+K03538+K03231+K14315+K14297+K03231+K03257+K03257+K03231
Metabolism	Nucleotide metabolism	Pyrimidine metabolism	6	0.992559	0.99988	ko00240	Unigene0005170;Unigene0005408;Unigene0010366;Unigene0027231;Unigene0036155;Unigene0037245	K16904+K03005+K03012+K02999+K00940+K16904
Metabolism	Glycan biosynthesis and metabolism	N-Glycan biosynthesis	2	0.986478	0.99988	ko00510	Unigene0038268;Unigene0038891	K00737+K07432
Genetic Information Processing	Replication and repair	Base excision repair	1	0.984449	0.99988	ko03410	Unigene0029976	K10802
Metabolism	Carbohydrate metabolism	Inositol phosphate metabolism	2	0.980111	0.99988	ko00562	Unigene0039989;Unigene0044813	K00469+K01114
Metabolism	Amino acid metabolism	Arginine and proline metabolism	2	0.980111	0.99988	ko00330	Unigene0021403;Unigene0025503	K12657+K12657
Genetic Information Processing	Transcription	Basal transcription factors	1	0.979037	0.99988	ko03022	Unigene0001196	K03124
Metabolism	Glycan biosynthesis and metabolism	Glycosylphosphatidylinositol(GPI)-anchor biosynthesis	1	0.977413	0.99988	ko00563	Unigene0007551	K05288
Metabolism	Amino acid metabolism	Glycine, serine and threonine metabolism	3	0.973431	0.99988	ko00260	Unigene0021176;Unigene0033905;Unigene0034281	K00108+K00276+K00058
Metabolism	Carbohydrate metabolism	Glyoxylate and dicarboxylate metabolism	3	0.971879	0.99988	ko00630	Unigene0014776;Unigene0028479;Unigene0029955	K11517+K01601+K00026
Metabolism	Amino acid metabolism	Arginine biosynthesis	1	0.967203	0.99988	ko00220	Unigene0000915	K00930
Metabolism	Carbohydrate metabolism	Citrate cycle (TCA cycle)	5	0.967076	0.99988	ko00020	Unigene0013995;Unigene0023268;Unigene0029955;Unigene0037174;Unigene0038464	K00031+K00658+K00026+K00658+K00161
