# Supplementary material for: Comparative transcriptome analysis reveals key genes potentially related to organic acid and sugar accumulation in loquat
Source: PLoS One. 2021 Apr 29;16(4):e0238873. doi: 10.1371/journal.pone.0238873 (PMC8084190; doi:10.1371/journal.pone.0238873)
Supplement: S5 Table — (XLSX) [file pone.0238873.s006.xlsx]

## Sheet: Sheet1
gene	JFZ				BL
VHP	6908.49	7205.92	6490.04		3777.04	3789.09	3822.38
cyME	3111.06	3158.85	3126.27		4496.05	4327.68	4215.36
VHA	667.676	647.167	627.096		668.857	624.164	650.377
ATP-CL	386.89	510.6	363.285		395.392	382.022	422.37
PEPC	157.329	406.336	367.771		284.654	275.441	273.649
PDH	267.782	300.072	310.344		324.738	314.082	324.639
cyMDH	259.127	239.593	198.37		213.931	205.344	221.844
PK	180.357	157.283	164.284		210.186	210.155	204.856
SDH	264.301	192.704	160.117		156.192	153.272	169.449
IDH	102.777	150.119	140.75		146.353	156.305	162.886
MMDH	78.8661	110.489	107.799		139.746	133.956	141.974
MME	108.135	55.9087	80.2764		76.49	64.0695	63.1293
FUM	80.1414	63.5458	63.5979		60.2032	64.7632	69.5183
MCS	51.2594	53.26	54.4968		49.4989	42.3112	50.9487
PEPCK	36.6869	26.1561	24.9664		20.5447	13.9491	17.7901
tDT	22.955	46.3764	25.1726		28.7031	39.3239	33.3444
ALMT	44.3829	34.3232	39.356		44.4039	38.9613	38.0586
