# Supplementary material for: Comparative transcriptome analysis reveals key genes potentially related to organic acid and sugar accumulation in loquat
Source: PLoS One. 2021 Apr 29;16(4):e0238873. doi: 10.1371/journal.pone.0238873 (PMC8084190; doi:10.1371/journal.pone.0238873)
Supplement: S6 Table — (XLSX) [file pone.0238873.s007.xlsx]

## Sheet: Sheet1
genes	JFZ				BL
SDH	2188.15	2237.2	2243.21		2329.31	2422.99	2704.2
MST	1771.95	1773.65	1662.98		2374.42	2335.6	2333.81
SUSY	575.148	666.482	703.97		1385.06	1301.02	1302.95
SPS	242.882	225.306	255.898		337.02	293.475	334.165
SOT	228.113	267.154	291.64		391.014	389.487	394.143
PFP	155.212	170.719	201.162		239.66	223.369	222.571
FK	132.297	156.092	170.786		189.479	185.723	213.788
HK	130.463	138.133	141.096		156.765	150.692	143.428
PGI	113.076	98.0792	90.8085		108.817	88.9997	84.7103
NI	58.768	43.6046	61.0875		52.6143	43.3452	47.2015
SUT	38.5088	50.9598	52.4558		50.2679	50.2402	44.9467
AI	17.0903	17.938	16.5116		67.8817	66.8164	78.6188
SWEET	11.2306	7.05	11.6749		10.7819	12.2897	8.0902
