# Supplementary material for: Comparative transcriptome analysis reveals key genes potentially related to organic acid and sugar accumulation in loquat
Source: PLoS One. 2021 Apr 29;16(4):e0238873. doi: 10.1371/journal.pone.0238873 (PMC8084190; doi:10.1371/journal.pone.0238873)
Supplement: S7 Table — (XLSX) [file pone.0238873.s008.xlsx]

## Sheet: Sheet1
id	J65-1	J65-2	J65-3	J95-1	J95-2	J95-3	J125-1	J125-2	J125-3	B65-1	B65-2	B65-3	B95-1	B95-2	B95-3	B125-1	B125-2	B125-3
Unigene0026438	69.48	71.29	73.82	170.87	163.82	171.28	178.32	182.38	169.62	72.43	75.29	78.92	99.13	95.29	101.95	116.92	118.73	110.89
Unigene0019317	109.14	106.98	117.72	117.89	119.38	121.5	180.02	181.82	185.67	115.82	118.43	113.82	125.29	120.4	128.4	183.39	187.5	180.3
Unigene0019373	2202.32	2104.73	2383.01	2484.75	2401.28	2436.73	2703.77	2503.63	2342.82	2418.72	2263.21	2452.28	3337.54	3877.28	3481.82	4308.25	4586.7	4682.94
Unigene0022415	31.67	36.83	38.43	93.37	104.5	97.5	78.17	81	88.63	36.3	34.31	33	57.28	65.4	50.4	46.79	47.53	50.32
Unigene0026223	81.76	86.733	90.87	138.83	133.42	143.515	157.64	142.91	143.97	85.39	91.73	72.83	125.34	133.29	137.24	155.21	143.89	161.47
Unigene0025326	1202.05	1296.91	1365.28	1381.97	1528.46	1426.78	2706.98	2683.8	2881.29	1389.24	1289.62	1178.2	1909.25	1987.7	1791.42	4135.72	3910.39	4389.2
Unigene0022361	410.488	428.088	380.271	2138.45	2199.37	2189.37	2360.53	2362.55	2354.53	580.177	605.062	587.567	2236.95	2239.22	2242.92	4206.05	4403.43	4271.69
Unigene0020970	49.9162	45.222	48.3435	43.2488	38.7976	38.5299	36.2114	38.6822	41.8553	54.769	46.9341	53.7412	38.5855	44.535	41.1888	12.2182	18.6181	19.9957
Unigene0027245	120.3	116.478	125.927	144.492	149.54	134.917	171.503	178.889	209.542	133.605	135.258	128.567	149.002	142.563	140.653	195.92	209.515	212.07
Unigene0021692	84.5572	80.2203	85.3435	560.63	526.464	534.975	794.403	731.146	727.802	94.758	83.171	83.3099	519.62	540.307	520.734	1046.73	1078.72	1037.91
Unigene0024799	38.71	31.24	35.96	43.75	47.98	46.21	47.4	48.91	41.99	39.31	39.17	42.69	46.02	49.42	46.84	50.04	51.17	51.25
Unigene0011826	17.0903	17.938	16.5116	26.4474	26.5717	24.4672	47.7132	40.3711	44.5899	19.4931	25.0907	20.2119	11.8069	10.3003	17.6977	67.8817	66.8164	78.6188
