# Supplementary material for: Comparative transcriptome analysis reveals key genes potentially related to organic acid and sugar accumulation in loquat
Source: PLoS One. 2021 Apr 29;16(4):e0238873. doi: 10.1371/journal.pone.0238873 (PMC8084190; doi:10.1371/journal.pone.0238873)
Supplement: S8 Table — (XLSX) [file pone.0238873.s009.xlsx]

## Sheet: Sheet1
genes	J65-1	J65-2	J65-3	J95-1	J95-2	J95-3	J125-1	J125-2	J125-3	B65-1	B65-2	B65-3	B95-1	B95-2	B95-3	B125-1	B125-2	B125-3
PEPC2	1.03	1.09	1.11	2.62	2.74	2.88	3.1	2.95	2.85	1.21	0.96	1.32	1.67	1.82	1.59	1.91	2.08	1.85
NAD-MDH	1.1	1	1.08	1.27	1.35	1.23	1.87	1.99	1.75	1.36	1.29	1.17	1.67	1.57	1.53	2.16	2.18	2.21
NADP-ME2	1.05	1.17	1.07	1.21	1.19	1.24	1.32	1.39	1.41	1.16	1.08	1.03	1.98	1.85	1.88	2.57	2.78	2.65
ALMT9	1.12	1.06	1.16	4.26	4.19	4.21	3.89	3.78	3.82	1.2	1.27	1.15	1.39	1.28	1.24	1.66	1.68	1.72
VHA-A	1.26	1.15	1.18	1.58	1.49	1.45	1.33	1.75	1.62	1.1	1.08	0.96	1.19	1.56	1.42	1.39	1.36	1.26
VHP1	1.02	0.99	0.98	2.18	2.07	2.11	2.28	2.12	2.37	1.33	1.31	1.22	1.78	1.69	1.61	4.82	4.74	4.91
NAD-SDH	0.92	1.04	1.09	5.28	5.19	4.98	5.41	5.58	5.51	1.22	1.3	1.02	5.51	5.62	5.59	11.21	11.29	11.35
FRK	1.12	1.26	0.98	1.17	1.19	1.15	1.34	1.25	1.33	1.19	1.24	1.15	0.89	0.82	0.88	0.31	0.35	0.28
SPS1	0.98	0.85	1.08	1.48	1.42	1.49	1.84	1.8	1.72	1.12	1.07	0.99	1.38	1.42	1.36	1.22	1.2	1.1
SS-C	1.02	1.21	0.99	6.33	6.32	6.27	7.22	7.26	7.28	1.17	1.12	1.09	6.21	6.19	6.24	10.2	10.31	10
NI	1.12	1	1	1.42	1.53	1.49	1.48	1.39	1.44	1.22	1.24	1.31	1.36	1.38	1.38	1.51	1.55	1.58
vAI	1.21	0.89	1.04	2.01	2.05	2.1	3.32	3.21	3.11	1	1.01	1	0.51	0.63	0.59	4.29	4.31	4.22
